# Supplementary material for: 2-[(1-Methyl-1H-pyrrol-2-yl)methyl­idene]propane­dinitrile
Source: Acta Crystallogr Sect E Struct Rep Online. 2012 Mar 24;68(Pt 4):o1170. doi: 10.1107/S160053681201197X (PMC3344110; doi:10.1107/S160053681201197X)
Supplement: Supplementary file 2 [file e-68-o1170-Isup2.hkl]

# 
# h,k,l, Fc-squared, Fo-squared, sigma(Fo-squared) and status flag 
# 
data_I
_shelx_title '  P-1' 
_shelx_refln_list_code          4 
_shelx_F_calc_maximum       89.32 
_exptl_crystal_F_000       164.00 
_reflns_d_resolution_high  0.7681 
 
loop_ 
 _symmetry_equiv_pos_as_xyz 
 'x, y, z' 
 '-x, -y, -z' 
 
_cell_length_a     3.8754 
_cell_length_b     8.7795 
_cell_length_c    12.1773 
_cell_angle_alpha  97.517 
_cell_angle_beta   90.962 
_cell_angle_gamma  98.689 
 
_shelx_F_squared_multiplier     1.000 
 
loop_ 
 _refln_index_h 
 _refln_index_k 
 _refln_index_l 
 _refln_F_squared_calc 
 _refln_F_squared_meas 
 _refln_F_squared_sigma 
 _refln_observed_status 
   1   0   0     1945.10     1868.20      9.15 o 
   2   0   0       56.95       51.54      1.53 o 
   3   0   0        8.62       18.50      1.39 o 
   4   0   0       29.17       32.64      2.76 o 
  -5   1   0        0.00        0.34      0.54 o 
  -4   1   0        6.62        6.66      0.85 o 
  -3   1   0        0.23        0.40      0.27 o 
  -2   1   0       22.65       20.05      0.89 o 
  -1   1   0      669.41      640.60      4.13 o 
   0   1   0      410.36      391.46      5.74 o 
   1   1   0      328.44      324.23      6.67 o 
   2   1   0       13.75       13.33      1.19 o 
   3   1   0      150.69      149.70      2.83 o 
   4   1   0        9.04        6.77      1.27 o 
  -5   2   0        0.23        1.44      1.32 o 
  -4   2   0        0.23       -0.10      0.43 o 
  -3   2   0        4.04        4.23      0.63 o 
  -2   2   0       55.33       57.27      1.48 o 
  -1   2   0      781.11      746.50      5.96 o 
   0   2   0     1199.83     1175.59     12.63 o 
   1   2   0      370.40      367.07      4.35 o 
   2   2   0      152.84      148.78      2.90 o 
   3   2   0       29.72       25.93      1.87 o 
   4   2   0        3.46        3.90      0.99 o 
  -5   3   0        3.50        2.17      1.09 o 
  -4   3   0        0.03       -0.40      0.40 o 
  -3   3   0        1.79        4.15      0.53 o 
  -2   3   0       24.94       26.17      0.97 o 
  -1   3   0        0.00        0.04      0.09 o 
   0   3   0       71.39       77.31      2.16 o 
   1   3   0      156.46      149.11      2.16 o 
   2   3   0       22.90       22.41      0.94 o 
   3   3   0       28.87       31.13      2.62 o 
   4   3   0       30.08       32.52      3.07 o 
  -4   4   0       12.78       14.26      1.46 o 
  -3   4   0        5.13        4.13      0.55 o 
  -2   4   0       55.10       53.76      1.61 o 
  -1   4   0       15.25       15.22      0.82 o 
   0   4   0       97.62      108.21      2.35 o 
   1   4   0      491.40      506.49      5.25 o 
   2   4   0      134.03      137.34      2.71 o 
   3   4   0       17.58       19.78      2.23 o 
   4   4   0        0.04        1.36      0.68 o 
  -4   5   0        2.24        1.54      0.70 o 
  -3   5   0        2.84        3.95      0.74 o 
  -2   5   0       89.01       91.97      3.46 o 
  -1   5   0       31.43       33.66      2.05 o 
   0   5   0        7.95       11.08      1.14 o 
   1   5   0       26.94       13.20      6.74 o 
   2   5   0       16.06       17.36      2.21 o 
   3   5   0        2.31        3.00      1.16 o 
   4   5   0       35.63       38.98      3.73 o 
  -4   6   0        0.00       -0.22      2.26 o 
  -3   6   0        0.16        2.34      0.82 o 
  -2   6   0       85.92       96.44      4.88 o 
  -1   6   0        0.19        0.64      0.26 o 
   0   6   0       17.94       20.14      2.30 o 
   1   6   0       14.68       13.95      1.45 o 
   2   6   0       17.41       18.80      2.53 o 
   3   6   0        8.74       10.74      2.26 o 
  -4   7   0       26.68       28.09      3.33 o 
  -3   7   0       24.33       25.83      2.95 o 
  -2   7   0      101.01      112.22      5.65 o 
  -1   7   0        0.52        0.93      0.52 o 
   0   7   0        3.24       12.49      1.88 o 
   1   7   0      101.12       95.32      4.85 o 
   2   7   0       70.06       69.15      5.18 o 
   3   7   0        0.00        1.37      1.15 o 
  -4   8   0       55.37       59.07      5.00 o 
  -3   8   0       27.05       27.14      3.21 o 
  -2   8   0        0.39        1.04      1.60 o 
  -1   8   0       38.43       36.64      3.35 o 
   0   8   0        6.44        8.92      1.68 o 
   1   8   0       31.67       30.86      3.00 o 
   2   8   0       37.26       37.49      4.73 o 
  -3   9   0        2.99        1.35      0.85 o 
  -2   9   0       22.46       28.39      3.28 o 
  -1   9   0       36.16       35.23      3.53 o 
   0   9   0        2.89        2.41      0.68 o 
   1   9   0       43.20       53.93      3.69 o 
   2   9   0        0.04        1.15      2.17 o 
  -3  10   0        0.07       -1.38      1.38 o 
  -2  10   0       16.92       19.23      2.89 o 
  -1  10   0       25.28       33.53      3.67 o 
   0  10   0       11.14       15.94      2.56 o 
   1  10   0        0.13       -0.28      0.61 o 
  -1  11   0        9.59        9.10      2.10 o 
   0  11   0        0.32        0.38      2.61 o 
   0 -11   1        0.63       -0.12      1.04 o 
   1 -11   1        8.84       10.24      2.20 o 
   2 -11   1        8.51        8.00      2.09 o 
  -1 -10   1        3.05        4.86      1.20 o 
   0 -10   1        4.79        4.66      1.49 o 
   1 -10   1        0.16       -0.76      2.12 o 
   2 -10   1        1.15       -0.26      1.43 o 
   3 -10   1       21.23       22.25      3.22 o 
  -2  -9   1        1.19        0.68      0.83 o 
  -1  -9   1       14.48       18.17      2.18 o 
   0  -9   1       19.93       20.72      2.71 o 
   1  -9   1       64.98       55.20      2.74 o 
   2  -9   1       63.11       65.60      4.95 o 
   3  -9   1        0.29        1.72      1.07 o 
  -3  -8   1        0.89        3.18      1.42 o 
  -2  -8   1       19.33       20.54      3.05 o 
  -1  -8   1        6.86        5.94      1.17 o 
   0  -8   1       54.29       42.22      3.54 o 
   1  -8   1      101.92       91.36      4.04 o 
   2  -8   1      100.48      109.77      5.98 o 
   3  -8   1       40.82       47.40      4.19 o 
   4  -8   1        2.57        1.77      1.00 o 
  -3  -7   1        1.76        1.69      0.78 o 
  -2  -7   1        4.24        3.96      1.39 o 
  -1  -7   1       14.86       15.91      1.77 o 
   0  -7   1        0.00        0.34      0.56 o 
   1  -7   1       32.05       31.94      1.87 o 
   2  -7   1       15.68       18.02      2.25 o 
   3  -7   1       44.77       43.98      4.26 o 
   4  -7   1        4.97        5.73      1.52 o 
  -3  -6   1      167.97      186.16     15.61 o 
  -2  -6   1       67.82       66.35      4.75 o 
  -1  -6   1       25.32       24.14      1.96 o 
   0  -6   1        0.32        1.07      0.40 o 
   1  -6   1       17.18       16.89      1.27 o 
   2  -6   1        8.85        9.35      1.16 o 
   3  -6   1       74.43       69.26      4.51 o 
   4  -6   1       26.18       28.63      3.13 o 
  -4  -5   1        1.89        0.82      0.80 o 
  -3  -5   1       21.32       22.51      3.00 o 
  -2  -5   1       16.11       15.92      1.59 o 
  -1  -5   1       14.27        4.17      2.40 o 
   0  -5   1      200.41      217.58      4.93 o 
   1  -5   1        4.39        3.84      0.55 o 
   2  -5   1       19.84       17.27      1.08 o 
   3  -5   1       74.03       73.42      3.74 o 
   4  -5   1       13.73       15.95      2.20 o 
  -4  -4   1      124.61      138.19      8.78 o 
  -3  -4   1      368.71      408.63      9.94 o 
  -2  -4   1       10.37       11.95      0.89 o 
  -1  -4   1       12.74       13.23      0.79 o 
   0  -4   1      152.54      154.63      3.19 o 
   1  -4   1      153.61      154.65      3.19 o 
   2  -4   1      193.53      197.73      5.87 o 
   3  -4   1      115.33      117.35      2.97 o 
   4  -4   1        6.17        5.17      0.97 o 
  -4  -3   1       21.36       21.76      2.53 o 
  -3  -3   1        0.06        0.02      0.28 o 
  -2  -3   1        6.81        6.98      0.62 o 
  -1  -3   1      134.05      129.86      2.17 o 
   0  -3   1     1314.96     1296.65     11.27 o 
   1  -3   1      346.33      340.83      5.91 o 
   2  -3   1      195.04      201.78      2.78 o 
   3  -3   1       30.96       29.36      1.71 o 
   4  -3   1        0.05        0.09      0.38 o 
   5  -3   1       14.19       13.60      3.01 o 
  -4  -2   1        2.14        1.95      1.73 o 
  -3  -2   1       17.61       16.21      1.22 o 
  -2  -2   1       18.20       13.86      0.98 o 
  -1  -2   1        0.00        0.03      0.15 o 
   0  -2   1      578.23      534.03      5.98 o 
   1  -2   1      282.13      274.15      3.94 o 
   2  -2   1        4.32        5.13      0.42 o 
   3  -2   1       22.58       23.29      1.40 o 
   4  -2   1        7.86        9.50      1.02 o 
   5  -2   1        0.14        0.30      1.62 o 
  -4  -1   1        4.37        4.47      1.08 o 
  -3  -1   1        4.72        3.53      0.86 o 
  -2  -1   1       94.97       97.37      2.93 o 
  -1  -1   1       12.80       10.49      1.06 o 
   0  -1   1       70.01       58.60      1.17 o 
   1  -1   1      514.72      528.23      3.38 o 
   2  -1   1       20.33       21.07      0.85 o 
   3  -1   1       43.59       46.24      1.75 o 
   4  -1   1        3.33        2.71      0.67 o 
   5  -1   1        3.22        3.47      1.04 o 
  -4   0   1       22.44       20.94      1.51 o 
  -3   0   1       28.19       23.46      1.53 o 
  -2   0   1      320.24      322.81      5.52 o 
  -1   0   1      312.05      289.94      3.99 o 
   1   0   1        4.86        3.55      0.43 o 
   2   0   1       29.34       29.72      0.92 o 
   3   0   1       78.37       74.65      1.80 o 
   4   0   1       81.98       84.00      4.37 o 
  -5   1   1       39.51       37.87      4.10 o 
  -4   1   1       17.56       15.48      1.37 o 
  -3   1   1        3.87        3.97      0.62 o 
  -2   1   1      121.88      120.53      2.18 o 
  -1   1   1      668.94      630.10      4.60 o 
   0   1   1      464.68      430.39      3.13 o 
   1   1   1      706.36      684.26      6.32 o 
   2   1   1       47.72       49.68      1.83 o 
   3   1   1        0.83        0.75      0.41 o 
   4   1   1       13.74       15.78      1.95 o 
  -5   2   1        0.04        0.43      1.52 o 
  -4   2   1       26.11       27.74      2.12 o 
  -3   2   1        0.01        0.30      0.20 o 
  -2   2   1      128.30      128.05      2.30 o 
  -1   2   1      300.36      289.69      5.04 o 
   0   2   1       84.76       74.91      1.59 o 
   1   2   1      114.16      115.68      1.65 o 
   2   2   1        0.89        0.79      0.23 o 
   3   2   1        2.70        2.29      0.45 o 
   4   2   1       11.82       12.47      1.83 o 
  -5   3   1        0.17        0.01      0.85 o 
  -4   3   1        0.49       -0.45      0.45 o 
  -3   3   1        8.74        9.04      0.78 o 
  -2   3   1      306.15      307.59      3.95 o 
  -1   3   1        0.18        0.11      0.24 o 
   0   3   1       68.87       66.17      1.61 o 
   1   3   1       75.22       69.40      1.47 o 
   2   3   1      125.37      121.19      2.27 o 
   3   3   1        2.80        3.49      0.59 o 
   4   3   1       53.24       51.60      3.86 o 
  -4   4   1        0.01        0.22      0.36 o 
  -3   4   1      119.82      121.83      2.93 o 
  -2   4   1        0.31        0.37      0.21 o 
  -1   4   1      685.08      716.32     10.45 o 
   0   4   1        6.87        7.54      0.59 o 
   1   4   1        8.88        7.95      0.58 o 
   2   4   1       81.17       78.69      2.00 o 
   3   4   1      138.68      145.33      4.32 o 
   4   4   1        6.32        6.99      1.58 o 
  -4   5   1       91.22       85.81     11.63 o 
  -3   5   1       13.35       10.57      2.43 o 
  -2   5   1       26.26       29.24      3.76 o 
  -1   5   1        2.80        3.04      0.78 o 
   0   5   1       11.28        8.24      0.85 o 
   1   5   1      108.16      114.16      2.92 o 
   2   5   1      671.72      662.24     12.58 o 
   3   5   1       75.21       74.81      4.48 o 
   4   5   1        1.67       -0.06      0.54 o 
  -4   6   1        1.45        0.66      0.70 o 
  -3   6   1        3.91        3.48      1.03 o 
  -2   6   1       16.38       17.02      2.14 o 
  -1   6   1       42.38       42.13      3.05 o 
   0   6   1        0.66        0.22      0.32 o 
   1   6   1        0.19        0.33      0.47 o 
   2   6   1       23.72       18.16      2.31 o 
   3   6   1        1.52        0.34      0.66 o 
  -4   7   1       30.20       27.32      7.36 o 
  -3   7   1        5.77        3.49      1.20 o 
  -2   7   1        0.10        0.08      0.58 o 
  -1   7   1        2.82        1.34      0.19 o 
   0   7   1       14.04       15.60      2.94 o 
   1   7   1      117.04      119.51      5.36 o 
   2   7   1      100.27      104.80      4.52 o 
   3   7   1        2.93        7.89      1.94 o 
  -4   8   1       37.66       35.93      7.08 o 
  -3   8   1       30.84       30.87      3.40 o 
  -2   8   1       15.67       16.91      2.35 o 
  -1   8   1        2.21        1.15      0.30 o 
   0   8   1       11.08       12.82      1.97 o 
   1   8   1        9.20        8.09      1.62 o 
   2   8   1        1.37        0.00      0.55 o 
  -3   9   1       60.36       64.31      5.27 o 
  -2   9   1       82.86       87.76      5.75 o 
  -1   9   1       21.92       21.30      2.73 o 
   0   9   1        2.58        2.46      1.24 o 
   1   9   1        2.50        4.46      1.30 o 
   2   9   1        0.08       -0.98      0.98 o 
  -2  10   1        7.16        5.01      1.45 o 
  -1  10   1        6.03        6.46      1.66 o 
   0  10   1       13.97       20.94      2.87 o 
   1  10   1       10.16       11.96      2.21 o 
  -1  11   1        5.57        4.04      3.64 o 
   0  11   1       24.36       30.88      3.73 o 
   0 -11   2        3.20        2.07      0.93 o 
   1 -11   2        1.82        0.16      1.40 o 
   2 -11   2        7.26        8.86      2.08 o 
  -1 -10   2        3.22        5.26      1.64 o 
   0 -10   2        8.89        7.95      1.57 o 
   1 -10   2        2.26        1.89      1.03 o 
   2 -10   2        5.57        6.11      2.58 o 
   3 -10   2        7.89        7.24      1.90 o 
  -2  -9   2        9.85       11.36      2.50 o 
  -1  -9   2        3.18        3.59      1.32 o 
   0  -9   2      106.06      107.46      5.03 o 
   1  -9   2       21.13       15.94      1.60 o 
   2  -9   2        2.17        2.43      1.08 o 
   3  -9   2        0.11        1.24      0.90 o 
  -3  -8   2       14.97       23.14      3.59 o 
  -2  -8   2       15.99       21.56      3.22 o 
  -1  -8   2       10.01        6.29      1.18 o 
   0  -8   2        0.05        0.25      0.56 o 
   1  -8   2       21.91       21.85      1.81 o 
   2  -8   2        2.78        1.29      0.38 o 
   3  -8   2      240.41      261.87      9.73 o 
   4  -8   2       66.38       75.79      7.62 o 
  -3  -7   2        0.76        4.36      1.73 o 
  -2  -7   2       63.13       67.79      5.18 o 
  -1  -7   2        2.25        2.74      0.82 o 
   0  -7   2       41.72       40.41      3.23 o 
   1  -7   2       11.01        9.70      1.11 o 
   2  -7   2      103.37       96.52      2.76 o 
   3  -7   2       13.28       11.27      1.92 o 
   4  -7   2        0.04       -0.89      0.89 o 
  -3  -6   2       46.21       47.98      4.70 o 
  -2  -6   2       21.64       21.33      2.62 o 
  -1  -6   2       13.64        9.67      1.11 o 
   0  -6   2       13.78       18.14      1.63 o 
   1  -6   2      312.74      325.44      6.99 o 
   2  -6   2        2.52        2.62      0.45 o 
   3  -6   2       63.53       71.13      4.50 o 
   4  -6   2        0.23       -0.05      0.60 o 
  -4  -5   2        0.02        0.95      0.80 o 
  -3  -5   2        3.42        3.18      1.80 o 
  -2  -5   2        2.67        1.55      0.60 o 
  -1  -5   2        6.12        4.02      0.60 o 
   0  -5   2        2.52        1.38      1.11 o 
   1  -5   2       33.67       32.46      1.90 o 
   2  -5   2        4.15        4.36      0.47 o 
   3  -5   2        8.29        8.89      0.91 o 
   4  -5   2        0.36        0.03      0.53 o 
  -4  -4   2        6.07        5.51      1.42 o 
  -3  -4   2       71.23       71.24      4.18 o 
  -2  -4   2       65.38       62.66      2.28 o 
  -1  -4   2       46.21       55.42      1.65 o 
   0  -4   2       93.28      102.44      4.44 o 
   1  -4   2      151.75      172.21      3.69 o 
   2  -4   2        1.14        0.60      0.18 o 
   3  -4   2        7.00        7.02      0.83 o 
   4  -4   2       57.46       61.85      3.15 o 
  -4  -3   2       18.96       18.28      2.35 o 
  -3  -3   2       44.43       44.83      2.27 o 
  -2  -3   2      313.35      324.43      6.85 o 
  -1  -3   2        7.34        7.73      0.62 o 
   0  -3   2       39.22       32.12      1.49 o 
   1  -3   2      206.77      206.18      3.38 o 
   2  -3   2       42.56       43.91      1.09 o 
   3  -3   2       14.47       15.37      0.96 o 
   4  -3   2       45.31       43.83      2.52 o 
  -4  -2   2       52.74       54.79      3.85 o 
  -3  -2   2       24.01       21.47      1.54 o 
  -2  -2   2        0.86        0.96      0.52 o 
  -1  -2   2       76.60       83.31      1.87 o 
   0  -2   2      352.52      362.15      4.15 o 
   1  -2   2      162.14      167.18      2.57 o 
   2  -2   2       27.67       26.73      0.84 o 
   3  -2   2        0.38        0.19      0.27 o 
   4  -2   2        0.01       -0.05      0.27 o 
  -4  -1   2        0.01       -0.55      0.84 o 
  -3  -1   2       66.91       68.11      4.41 o 
  -2  -1   2       80.55       80.94      2.69 o 
  -1  -1   2     1647.90     1590.71     32.38 o 
   0  -1   2      294.20      291.99      4.67 o 
   1  -1   2      191.85      193.18      1.58 o 
   2  -1   2        4.01        3.09      0.35 o 
   3  -1   2        9.30        8.09      0.66 o 
   4  -1   2        0.13        0.54      0.39 o 
  -4   0   2       34.33       33.28      2.04 o 
  -3   0   2       10.64        8.59      1.51 o 
  -2   0   2      255.24      275.47      6.30 o 
  -1   0   2     3630.95     3569.41     21.12 o 
   0   0   2     1593.92     1605.97      4.78 o 
   1   0   2      449.32      423.30      6.80 o 
   2   0   2       37.22       34.22      1.52 o 
   3   0   2        0.08        0.04      0.27 o 
   4   0   2        0.28        0.58      0.47 o 
  -5   1   2        0.95       -0.17      0.84 o 
  -4   1   2        0.17        0.60      0.35 o 
  -3   1   2        2.36        1.42      0.39 o 
  -2   1   2     1236.53     1241.44     19.62 o 
  -1   1   2     7978.50     7819.36     31.62 o 
   0   1   2      442.86      440.60      3.32 o 
   1   1   2       84.37       71.60      1.53 o 
   2   1   2      212.10      223.00      4.16 o 
   3   1   2       77.67       80.87      2.67 o 
   4   1   2       31.33       34.36      2.84 o 
  -5   2   2        1.01        2.72      1.15 o 
  -4   2   2        0.24        0.20      0.42 o 
  -3   2   2        0.15       -0.28      0.28 o 
  -2   2   2        3.55        2.84      0.44 o 
  -1   2   2       27.60       26.76      1.21 o 
   0   2   2      598.61      620.36      4.94 o 
   1   2   2        0.39        0.62      0.16 o 
   2   2   2      166.33      159.06      5.26 o 
   3   2   2        1.51        0.57      0.31 o 
   4   2   2        1.39        0.46      1.20 o 
  -4   3   2        6.79        6.00      1.12 o 
  -3   3   2        6.52        6.12      0.65 o 
  -2   3   2       92.26      100.45      2.57 o 
  -1   3   2      218.21      228.03      3.54 o 
   0   3   2      133.61      136.22      2.26 o 
   1   3   2      351.02      381.35      3.69 o 
   2   3   2      100.22      105.80      2.85 o 
   3   3   2        4.00        3.97      0.64 o 
   4   3   2       25.09       27.36      3.74 o 
  -4   4   2        0.10       -0.16      0.33 o 
  -3   4   2       14.60       13.23      0.91 o 
  -2   4   2        1.16        0.90      0.24 o 
  -1   4   2      111.11      124.97      3.26 o 
   0   4   2      235.59      232.24      3.35 o 
   1   4   2        0.15        0.15      0.18 o 
   2   4   2        1.53        1.22      0.38 o 
   3   4   2       26.64       27.08      1.98 o 
   4   4   2        0.58       -0.49      0.93 o 
  -4   5   2        0.20        0.51      0.61 o 
  -3   5   2       49.09       43.48      2.83 o 
  -2   5   2       31.48       35.54      3.44 o 
  -1   5   2       36.25       41.69      2.82 o 
   0   5   2      398.60      412.27      8.36 o 
   1   5   2      106.45      112.64      3.07 o 
   2   5   2        4.37        5.01      0.63 o 
   3   5   2       13.57       14.01      1.51 o 
   4   5   2        8.61       12.37      2.08 o 
  -4   6   2        0.11       -0.81      0.81 o 
  -3   6   2       13.06       12.01      1.99 o 
  -2   6   2        0.20       -0.64      0.64 o 
  -1   6   2        6.00        4.59      1.57 o 
   0   6   2        3.94        2.66      0.44 o 
   1   6   2        3.11        1.38      0.43 o 
   2   6   2        0.93        0.41      0.35 o 
   3   6   2       58.59       60.08      4.27 o 
  -4   7   2        0.59        0.73      0.73 o 
  -3   7   2       65.92       73.54     12.10 o 
  -2   7   2        2.09        0.06      1.18 o 
  -1   7   2        4.31        4.74      1.21 o 
   0   7   2        0.42        0.37      0.27 o 
   1   7   2      116.99      121.42      4.51 o 
   2   7   2       10.20        9.16      1.19 o 
   3   7   2       13.80       13.26      2.55 o 
  -3   8   2       13.03       19.66      2.80 o 
  -2   8   2        3.08        3.08      1.91 o 
  -1   8   2       10.08       10.02      1.91 o 
   0   8   2      168.14      168.59      8.44 o 
   1   8   2        6.21        5.32      1.26 o 
   2   8   2        5.09        6.85      1.73 o 
  -3   9   2        1.70        3.21      1.15 o 
  -2   9   2        2.00        2.77      1.10 o 
  -1   9   2       15.05       15.93      2.35 o 
   0   9   2        1.70        2.95      1.15 o 
   1   9   2       37.89       41.29      3.67 o 
   2   9   2        1.37       -0.09      0.89 o 
  -2  10   2       38.36       43.73      4.37 o 
  -1  10   2        2.25        1.75      1.08 o 
   0  10   2       12.51       17.91      2.66 o 
   1  10   2       10.91       10.69      2.03 o 
  -1  11   2        1.63        1.80      0.72 o 
   0 -11   3        3.31        2.63      1.02 o 
   1 -11   3        3.39        6.35      2.64 o 
   2 -11   3        2.63        2.38      1.13 o 
  -1 -10   3        1.99       -0.51      1.04 o 
   0 -10   3        1.03       -0.03      0.76 o 
   1 -10   3       18.02       18.74      2.87 o 
   2 -10   3        3.12        4.50      1.58 o 
   3 -10   3       13.46        9.34      2.12 o 
  -2  -9   3        0.02        0.29      0.88 o 
  -1  -9   3        1.59        1.71      0.80 o 
   0  -9   3        4.47        8.08      1.47 o 
   1  -9   3        0.76        0.28      0.60 o 
   2  -9   3       38.19       45.13      4.13 o 
   3  -9   3        8.07        8.70      1.98 o 
  -3  -8   3        3.82        3.16      1.47 o 
  -2  -8   3       18.77       17.83      2.91 o 
  -1  -8   3       84.77       79.14      4.21 o 
   0  -8   3      121.80      104.96      4.58 o 
   1  -8   3      139.78      138.92      4.69 o 
   2  -8   3       10.85       11.97      1.77 o 
   3  -8   3        1.90       15.79     21.10 o 
   4  -8   3        0.22       -0.89      2.95 o 
  -3  -7   3       10.26       11.96      2.45 o 
  -2  -7   3       12.23       12.63      2.32 o 
  -1  -7   3       23.61       18.99      1.95 o 
   0  -7   3      127.76      126.91      4.64 o 
   1  -7   3       97.14       92.60      3.61 o 
   2  -7   3       10.01        9.88      0.92 o 
   3  -7   3       24.12       25.37      4.28 o 
   4  -7   3       81.18       84.63      5.54 o 
  -3  -6   3       24.32       28.08      3.59 o 
  -2  -6   3       34.55       37.86      4.93 o 
  -1  -6   3        4.92        6.68      1.09 o 
   0  -6   3       12.95       14.76      1.31 o 
   1  -6   3        0.70       -0.05      0.46 o 
   2  -6   3      146.67      152.74      4.34 o 
   3  -6   3       36.47       39.52      3.33 o 
   4  -6   3       23.92       25.61      2.87 o 
  -4  -5   3       85.20       90.99      5.85 o 
  -3  -5   3        8.01        8.59      1.87 o 
  -2  -5   3        3.49        2.71      0.73 o 
  -1  -5   3       31.73       34.32      2.25 o 
   0  -5   3       89.39       95.55      3.33 o 
   1  -5   3      113.45      112.05      3.46 o 
   2  -5   3       65.64       63.31      2.35 o 
   3  -5   3        9.56        8.43      0.85 o 
   4  -5   3        7.35        6.58      1.37 o 
  -4  -4   3       80.31       98.02      5.64 o 
  -3  -4   3        3.10        2.32      1.06 o 
  -2  -4   3        6.08        4.60      1.56 o 
  -1  -4   3      120.57      114.44      3.08 o 
   0  -4   3       90.25       88.85      2.88 o 
   1  -4   3        5.51        4.67      0.80 o 
   2  -4   3      436.67      427.64      5.62 o 
   3  -4   3       15.14       16.27      1.52 o 
   4  -4   3        2.09        2.73      0.86 o 
  -4  -3   3       77.49       73.28      4.65 o 
  -3  -3   3        0.01        0.39      0.29 o 
  -2  -3   3       57.83       50.78      5.07 o 
  -1  -3   3      557.82      569.17      6.76 o 
   0  -3   3        0.61        1.43      0.41 o 
   1  -3   3      716.38      730.09      5.40 o 
   2  -3   3        7.22        8.46      0.51 o 
   3  -3   3        0.42        2.50      0.50 o 
   4  -3   3       19.08       18.89      1.63 o 
  -4  -2   3        1.66        2.23      0.89 o 
  -3  -2   3        1.50        1.27      0.60 o 
  -2  -2   3       76.67       81.65      4.26 o 
  -1  -2   3      166.66      168.31      4.92 o 
   0  -2   3      785.74      830.22     10.22 o 
   1  -2   3       44.94       49.26      1.17 o 
   2  -2   3       53.50       50.08      1.22 o 
   3  -2   3        5.84        5.15      0.57 o 
   4  -2   3       32.50       34.22      2.14 o 
  -4  -1   3        3.55        1.99      0.65 o 
  -3  -1   3        1.96        3.19      1.07 o 
  -2  -1   3       25.71       23.37      1.70 o 
  -1  -1   3      160.83      146.57      3.89 o 
   0  -1   3       14.59       16.04      0.64 o 
   1  -1   3      165.97      175.65      2.84 o 
   2  -1   3       61.20       63.30      1.26 o 
   3  -1   3       24.51       23.24      1.01 o 
   4  -1   3        3.84        3.62      0.66 o 
  -4   0   3       13.80       11.95      1.70 o 
  -3   0   3       69.54       65.98      4.27 o 
  -2   0   3       36.42       33.46      1.61 o 
  -1   0   3       31.28       24.36      0.81 o 
   0   0   3      135.65      161.59      2.03 o 
   1   0   3        5.75        7.55      0.50 o 
   2   0   3      138.94      147.66      2.63 o 
   3   0   3       29.98       28.81      1.57 o 
   4   0   3        0.15       -0.43      0.46 o 
  -4   1   3        7.24        7.13      1.15 o 
  -3   1   3       42.68       40.50      2.07 o 
  -2   1   3       39.15       41.34      1.65 o 
  -1   1   3      299.14      283.83      6.59 o 
   0   1   3       64.67       66.40      1.53 o 
   1   1   3      234.57      244.67      5.49 o 
   2   1   3      118.26      132.38      3.63 o 
   3   1   3      100.33      103.67      3.53 o 
   4   1   3       10.06        9.04      1.45 o 
  -4   2   3        0.03       -0.22      0.47 o 
  -3   2   3      172.59      169.25      7.98 o 
  -2   2   3       97.08       98.34      2.71 o 
  -1   2   3       25.30       27.79      1.51 o 
   0   2   3      819.58      844.35      5.73 o 
   1   2   3        2.34        1.67      0.23 o 
   2   2   3       24.15       24.31      1.29 o 
   3   2   3       23.37       22.16      1.44 o 
   4   2   3        7.68        7.22      1.54 o 
  -4   3   3        1.52        1.74      0.66 o 
  -3   3   3        1.07        2.92      0.55 o 
  -2   3   3      164.62      165.16      3.76 o 
  -1   3   3        0.63        0.34      0.12 o 
   0   3   3        0.39        4.37      0.49 o 
   1   3   3        6.85        7.62      0.81 o 
   2   3   3       10.26       10.53      0.94 o 
   3   3   3       65.46       67.35      2.59 o 
   4   3   3        8.60        6.96      1.40 o 
  -4   4   3       22.69       19.72      1.84 o 
  -3   4   3       63.53       59.64      2.08 o 
  -2   4   3       80.31       71.21      5.92 o 
  -1   4   3        4.56        3.47      0.58 o 
   0   4   3       14.95       11.45      0.94 o 
   1   4   3      191.71      200.48      3.67 o 
   2   4   3       28.03       21.74      1.16 o 
   3   4   3       78.68       80.77      3.53 o 
   4   4   3        0.40       -0.64      0.82 o 
  -4   5   3       28.81       26.53      5.20 o 
  -3   5   3       19.99       20.24      2.54 o 
  -2   5   3       98.68      102.10      5.02 o 
  -1   5   3        0.29        0.11      0.41 o 
   0   5   3       55.36       57.90      1.80 o 
   1   5   3      565.60      553.70      7.51 o 
   2   5   3      184.76      169.52      3.73 o 
   3   5   3        0.03       -0.32      0.41 o 
  -4   6   3        0.97        1.81      1.36 o 
  -3   6   3        0.22        1.42      0.83 o 
  -2   6   3       10.93       10.37      1.73 o 
  -1   6   3        0.00        0.11      0.46 o 
   0   6   3      176.26      176.18      3.64 o 
   1   6   3      342.82      344.86      7.18 o 
   2   6   3       19.10       17.50      1.56 o 
   3   6   3        3.45        3.79      1.11 o 
  -4   7   3        0.34       -0.90      0.90 o 
  -3   7   3        2.03        1.03      0.83 o 
  -2   7   3        8.30        7.93      1.52 o 
  -1   7   3        0.32        0.02      0.54 o 
   0   7   3       57.89       51.47      2.55 o 
   1   7   3       75.88       74.52      3.56 o 
   2   7   3       10.78       11.74      1.40 o 
   3   7   3       12.67       14.07      2.41 o 
  -3   8   3        0.14        1.36      0.89 o 
  -2   8   3        2.25        2.68      1.60 o 
  -1   8   3        3.96        6.02      3.12 o 
   0   8   3       23.62       24.13      2.62 o 
   1   8   3       32.86       30.70      2.59 o 
   2   8   3        0.28       -1.12      1.12 o 
  -3   9   3       14.58       14.42      2.59 o 
  -2   9   3        1.90        2.65      0.95 o 
  -1   9   3       20.64       20.61      2.73 o 
   0   9   3        5.68        3.80      1.16 o 
   1   9   3        9.01       13.23      2.71 o 
   2   9   3       29.07       36.41      5.29 o 
  -2  10   3        2.77        2.91      1.24 o 
  -1  10   3       11.60       10.94      2.10 o 
   0  10   3        0.43       -0.23      1.65 o 
   1  10   3        2.69        2.18      0.99 o 
   0 -11   4       21.40       29.45      3.02 o 
   1 -11   4       44.41       61.88      5.45 o 
  -1 -10   4       26.51       25.59      3.55 o 
   0 -10   4        4.58        1.02      1.68 o 
   1 -10   4        1.09        2.27      1.28 o 
   2 -10   4        0.10        0.47      0.82 o 
  -2  -9   4       12.40       10.96      2.36 o 
  -1  -9   4        3.85        5.38      1.46 o 
   0  -9   4        0.05       -0.64      0.64 o 
   1  -9   4        6.14        5.89      0.95 o 
   2  -9   4       57.40       65.83      4.99 o 
   3  -9   4        7.39       10.41      2.10 o 
  -2  -8   4        4.22        4.40      1.49 o 
  -1  -8   4       79.39       79.60      5.45 o 
   0  -8   4       16.29       13.68      1.69 o 
   1  -8   4        6.13        4.90      0.80 o 
   2  -8   4       62.03       62.40      2.44 o 
   3  -8   4       85.28       82.33      5.44 o 
  -3  -7   4        0.02        2.08      1.57 o 
  -2  -7   4        0.15       -0.81      0.81 o 
  -1  -7   4       21.01       18.36      2.51 o 
   0  -7   4       12.82       13.39      1.58 o 
   1  -7   4      116.34      119.45      3.52 o 
   2  -7   4      437.36      422.63     12.66 o 
   3  -7   4       34.49       33.58      3.29 o 
   4  -7   4        5.02        6.62      1.60 o 
  -3  -6   4       26.62       28.34      3.65 o 
  -2  -6   4        1.98        1.35      0.61 o 
  -1  -6   4       41.85       42.11      3.52 o 
   0  -6   4      127.11      133.23      4.41 o 
   1  -6   4       63.91       62.75      2.32 o 
   2  -6   4       23.33       24.66      1.89 o 
   3  -6   4        0.95        0.30      0.72 o 
   4  -6   4        0.00        0.85      0.52 o 
  -4  -5   4        8.57        8.99      1.83 o 
  -3  -5   4        7.09       10.00      2.16 o 
  -2  -5   4        5.93        4.87      0.87 o 
  -1  -5   4       30.59       31.26      1.62 o 
   0  -5   4      257.66      279.62      6.61 o 
   1  -5   4        0.03        0.16      0.19 o 
   2  -5   4       38.10       37.15      1.66 o 
   3  -5   4        2.89        2.63      1.26 o 
   4  -5   4        2.67        3.50      1.11 o 
  -4  -4   4       13.74       10.78      2.06 o 
  -3  -4   4        0.07       -0.17      0.74 o 
  -2  -4   4        8.98        8.21      0.92 o 
  -1  -4   4       33.59       35.65      2.69 o 
   0  -4   4       38.79       35.44      2.66 o 
   1  -4   4       42.32       34.55      1.30 o 
   2  -4   4        1.60        1.83      0.34 o 
   3  -4   4       17.61       17.44      1.51 o 
   4  -4   4        0.76        2.27      0.76 o 
  -4  -3   4       57.79       57.01      5.32 o 
  -3  -3   4       71.66       75.28      4.07 o 
  -2  -3   4       24.11       20.57      2.60 o 
  -1  -3   4        1.52        2.84      0.51 o 
   0  -3   4      328.83      354.38      4.51 o 
   1  -3   4       86.53       97.84      2.03 o 
   2  -3   4       45.48       51.54      1.51 o 
   3  -3   4      164.72      175.03      4.73 o 
   4  -3   4       80.52       90.03      6.90 o 
  -4  -2   4        8.49       10.02      2.19 o 
  -3  -2   4       83.83       82.28      5.19 o 
  -2  -2   4       13.07       11.16      1.64 o 
  -1  -2   4        0.09        0.23      0.36 o 
   0  -2   4      281.75      301.86      3.46 o 
   1  -2   4        0.00        0.24      0.15 o 
   2  -2   4       15.72       17.33      0.72 o 
   3  -2   4       34.72       32.13      1.40 o 
   4  -2   4       16.55       17.14      1.49 o 
  -4  -1   4       16.58       12.07      1.74 o 
  -3  -1   4        5.50        6.17      1.47 o 
  -2  -1   4      236.89      237.84      7.34 o 
  -1  -1   4      302.81      303.73      9.48 o 
   0  -1   4      722.34      764.98      7.74 o 
   1  -1   4        0.02        0.13      0.10 o 
   2  -1   4        0.05        0.14      0.14 o 
   3  -1   4        9.64        8.03      0.74 o 
   4  -1   4       63.87       65.41      2.70 o 
  -4   0   4       36.56       34.27      2.78 o 
  -3   0   4        5.92        4.67      1.25 o 
  -2   0   4      181.26      161.79      4.23 o 
  -1   0   4       13.07       11.93      0.76 o 
   0   0   4        9.23        8.26      0.43 o 
   1   0   4        2.70        3.16      0.55 o 
   2   0   4       45.52       45.63      1.29 o 
   3   0   4       24.16       21.86      1.19 o 
   4   0   4        0.29       -0.21      0.56 o 
  -4   1   4        8.99        5.76      1.62 o 
  -3   1   4      330.36      309.16     15.99 o 
  -2   1   4     1916.35     1923.42     21.42 o 
  -1   1   4      188.21      204.61      3.23 o 
   0   1   4      275.61      277.61      4.23 o 
   1   1   4       21.62       19.35      0.87 o 
   2   1   4       67.92       68.38      3.04 o 
   3   1   4       12.01       11.29      0.97 o 
   4   1   4      160.88      166.69      6.05 o 
  -4   2   4        3.29        2.02      0.61 o 
  -3   2   4      293.09      276.81      7.98 o 
  -2   2   4      770.18      797.40     12.01 o 
  -1   2   4       52.03       55.21      1.63 o 
   0   2   4      247.64      248.94      3.62 o 
   1   2   4      706.66      675.76     25.72 o 
   2   2   4       20.52       20.38      1.43 o 
   3   2   4       42.72       42.38      1.91 o 
   4   2   4        1.85        0.07      0.52 o 
  -4   3   4        2.00        0.42      0.48 o 
  -3   3   4       33.72       32.61      1.97 o 
  -2   3   4       14.19       14.59      1.02 o 
  -1   3   4      171.72      172.90      3.19 o 
   0   3   4       26.13       30.19      1.17 o 
   1   3   4        8.26        4.72      0.52 o 
   2   3   4        1.32        0.30      0.22 o 
   3   3   4       20.02       20.11      1.70 o 
   4   3   4        5.38        7.01      1.92 o 
  -4   4   4        5.98        6.50      2.28 o 
  -3   4   4        4.84        5.13      0.71 o 
  -2   4   4       61.16       53.94      5.43 o 
  -1   4   4       40.73       37.77      1.58 o 
   0   4   4      236.54      256.34      4.69 o 
   1   4   4       26.30       23.43      1.18 o 
   2   4   4       24.64       23.14      1.13 o 
   3   4   4        8.48       11.33      1.36 o 
   4   4   4        1.28        3.07      3.31 o 
  -4   5   4        2.40        1.45      0.73 o 
  -3   5   4       19.25       19.91      2.00 o 
  -2   5   4       61.72       69.66      4.56 o 
  -1   5   4      216.03      223.45      8.45 o 
   0   5   4       37.68       39.22      1.62 o 
   1   5   4       12.80       15.95      1.06 o 
   2   5   4        2.28        1.94      0.44 o 
   3   5   4        0.00       -0.22      0.46 o 
  -4   6   4       38.19       43.98     11.20 o 
  -3   6   4        9.42       10.23      1.97 o 
  -2   6   4       15.16       15.85      2.17 o 
  -1   6   4      107.51      110.80      4.35 o 
   0   6   4        0.18       -0.16      0.30 o 
   1   6   4       39.47       39.83      2.05 o 
   2   6   4       32.32       35.68      2.54 o 
   3   6   4       28.71       35.84      3.04 o 
  -4   7   4        0.73       -0.17      0.83 o 
  -3   7   4        0.19        0.49      1.08 o 
  -2   7   4        0.66        0.63      0.65 o 
  -1   7   4       34.51       35.14      2.64 o 
   0   7   4        2.25        1.00      0.76 o 
   1   7   4        2.79        3.53      0.75 o 
   2   7   4       87.59       89.71      5.45 o 
   3   7   4       10.00        9.68      2.51 o 
  -3   8   4        2.62        1.64      0.96 o 
  -2   8   4        2.57        0.68      2.25 o 
  -1   8   4       43.46       49.06      3.92 o 
   0   8   4      116.96      118.44      6.57 o 
   1   8   4        0.01        0.05      0.45 o 
   2   8   4        2.73        2.73      1.10 o 
  -3   9   4        2.06        3.24      1.39 o 
  -2   9   4       23.84       24.01      3.08 o 
  -1   9   4       53.22       52.65      4.31 o 
   0   9   4       12.35       13.66      6.18 o 
   1   9   4        0.88        2.42      0.80 o 
  -2  10   4        1.40       -0.33      0.95 o 
  -1  10   4       12.04       14.83      2.48 o 
   0  10   4        3.47        2.24      0.89 o 
   0 -11   5        7.44       11.74      1.88 o 
   1 -11   5        0.03       -1.17      1.17 o 
  -1 -10   5        0.02        1.51      1.01 o 
   0 -10   5        5.11        6.30      1.38 o 
   1 -10   5       12.26       10.31      2.11 o 
   2 -10   5       10.14        9.18      2.05 o 
  -2  -9   5        0.02        0.79      0.87 o 
  -1  -9   5        0.09       -0.30      0.86 o 
   0  -9   5       20.94       17.39      2.00 o 
   1  -9   5       35.91       40.06      2.41 o 
   2  -9   5       26.36       29.01      3.36 o 
   3  -9   5        0.05        0.36      0.65 o 
  -2  -8   5       15.89       14.27      2.67 o 
  -1  -8   5       30.19       26.06      3.27 o 
   0  -8   5        9.16        8.78      1.33 o 
   1  -8   5        9.62        8.18      1.01 o 
   2  -8   5        0.60        0.53      0.39 o 
   3  -8   5       32.77       29.08      3.28 o 
  -3  -7   5       39.04       41.91      6.04 o 
  -2  -7   5       94.64       91.89      6.13 o 
  -1  -7   5      130.05      121.01      6.33 o 
   0  -7   5      232.23      222.20      6.30 o 
   1  -7   5        0.00       -0.06      0.31 o 
   2  -7   5       70.54       70.53      3.44 o 
   3  -7   5       18.71       19.70      1.88 o 
   4  -7   5        0.11       -0.27      0.62 o 
  -3  -6   5        0.98        1.31      0.78 o 
  -2  -6   5        7.86        6.92      1.62 o 
  -1  -6   5      109.54      110.01      6.83 o 
   0  -6   5        1.55        0.51      0.61 o 
   1  -6   5        2.35        1.59      0.36 o 
   2  -6   5       13.62       11.36      1.35 o 
   3  -6   5      182.61      175.89      5.43 o 
   4  -6   5       33.89       33.91      3.26 o 
  -4  -5   5       10.43        9.38      1.89 o 
  -3  -5   5       21.82       24.78      4.34 o 
  -2  -5   5        3.67        3.17      0.69 o 
  -1  -5   5       14.76       13.75      1.88 o 
   0  -5   5        7.18        6.39      0.90 o 
   1  -5   5      457.50      461.87      5.36 o 
   2  -5   5       54.54       54.16      2.08 o 
   3  -5   5       15.63       12.59      1.41 o 
   4  -5   5       25.30       27.67      2.76 o 
  -4  -4   5        0.92        0.61      0.73 o 
  -3  -4   5        0.02       -0.78      0.78 o 
  -2  -4   5       79.08       73.00      2.80 o 
  -1  -4   5        9.08        9.00      1.14 o 
   0  -4   5      177.34      177.94      5.28 o 
   1  -4   5       17.16       11.79      1.06 o 
   2  -4   5        2.40        1.72      0.33 o 
   3  -4   5       18.57       15.29      1.12 o 
   4  -4   5       50.47       56.62      5.53 o 
  -4  -3   5        0.12       -1.08      1.08 o 
  -3  -3   5        3.60        3.13      0.83 o 
  -2  -3   5        0.36        0.15      0.27 o 
  -1  -3   5       65.64       67.61      4.43 o 
   0  -3   5      293.09      305.50      4.05 o 
   1  -3   5      507.74      530.43      8.80 o 
   2  -3   5        2.67        2.99      0.42 o 
   3  -3   5        6.45        5.45      0.55 o 
   4  -3   5       91.46       96.33      5.47 o 
  -4  -2   5        1.24        1.27      0.71 o 
  -3  -2   5       85.11       87.43      5.44 o 
  -2  -2   5      233.33      218.81     12.69 o 
  -1  -2   5       86.74       84.70      2.86 o 
   0  -2   5      240.68      268.35      3.45 o 
   1  -2   5       66.72       71.86      1.44 o 
   2  -2   5        1.55        2.25      0.31 o 
   3  -2   5      128.70      136.38      3.53 o 
   4  -2   5      211.03      234.94     13.77 o 
  -4  -1   5        0.00       -0.10      0.43 o 
  -3  -1   5        4.56        1.88      1.69 o 
  -2  -1   5        0.03        0.27      0.17 o 
  -1  -1   5      228.19      246.03      4.91 o 
   0  -1   5       65.34       66.83      1.42 o 
   1  -1   5       21.72       23.30      0.84 o 
   2  -1   5       58.21       57.29      1.34 o 
   3  -1   5        6.63        7.05      0.65 o 
   4  -1   5        9.31        9.68      1.19 o 
  -4   0   5        0.22       -0.14      0.77 o 
  -3   0   5        2.49        2.09      0.61 o 
  -2   0   5        3.75        3.22      0.38 o 
  -1   0   5        2.04        2.00      0.35 o 
   0   0   5       88.52      101.45      1.55 o 
   1   0   5       52.29       61.37      2.37 o 
   2   0   5        5.24        3.52      0.31 o 
   3   0   5        1.10        0.94      0.28 o 
   4   0   5        0.13        1.70      0.77 o 
  -4   1   5       48.52       45.78      4.45 o 
  -3   1   5        7.62        7.16      1.20 o 
  -2   1   5       19.68       20.36      1.12 o 
  -1   1   5       31.92       31.97      1.24 o 
   0   1   5       46.39       54.49      1.34 o 
   1   1   5      398.37      473.26      7.72 o 
   2   1   5       26.06       24.59      1.17 o 
   3   1   5        2.23        2.00      0.35 o 
   4   1   5        4.40        3.63      1.89 o 
  -4   2   5        4.48        3.65      1.32 o 
  -3   2   5      136.87      133.52      4.64 o 
  -2   2   5      102.00      101.54      2.46 o 
  -1   2   5      168.67      169.02      3.11 o 
   0   2   5      132.38      147.14      2.59 o 
   1   2   5        0.93        0.85      0.40 o 
   2   2   5      178.13      178.72      4.61 o 
   3   2   5       46.93       46.16      2.46 o 
   4   2   5        1.22        1.78      0.87 o 
  -4   3   5       70.49       70.74      4.01 o 
  -3   3   5        0.38        0.42      0.35 o 
  -2   3   5        2.39        2.10      0.44 o 
  -1   3   5      127.42      133.53      3.09 o 
   0   3   5       87.44       84.20      2.09 o 
   1   3   5        0.69        0.82      0.30 o 
   2   3   5       12.53       11.70      0.66 o 
   3   3   5        0.05       -0.14      0.42 o 
   4   3   5        7.04        6.67      1.95 o 
  -4   4   5       24.76       22.76      3.22 o 
  -3   4   5       21.27       21.64      3.11 o 
  -2   4   5        0.07       -0.11      0.24 o 
  -1   4   5        2.48        1.32      0.37 o 
   0   4   5      146.16      151.06      5.64 o 
   1   4   5        1.70        2.56      0.42 o 
   2   4   5      200.19      187.12      3.43 o 
   3   4   5        1.69        0.21      0.45 o 
  -4   5   5        0.68        0.43      0.70 o 
  -3   5   5       51.13       55.95      4.37 o 
  -2   5   5        0.07        0.07      0.39 o 
  -1   5   5        0.94        0.48      0.40 o 
   0   5   5        1.32        1.13      0.38 o 
   1   5   5      134.37      118.24      4.45 o 
   2   5   5       24.02       21.98      1.49 o 
   3   5   5        0.74        0.52      0.61 o 
  -4   6   5        3.98        2.99      1.21 o 
  -3   6   5        5.29        4.80      1.40 o 
  -2   6   5        1.93       -0.11      1.06 o 
  -1   6   5      172.80      173.25      5.56 o 
   0   6   5      612.16      613.07      9.75 o 
   1   6   5       63.96       58.08      2.47 o 
   2   6   5        0.65        0.01      0.36 o 
   3   6   5        3.33        3.70      1.15 o 
  -3   7   5        3.44        5.29      1.43 o 
  -2   7   5        1.64        0.66      0.75 o 
  -1   7   5       35.45       35.11      2.66 o 
   0   7   5       51.54       49.32      3.27 o 
   1   7   5       12.26       12.69      1.78 o 
   2   7   5        0.50       -0.59      0.67 o 
  -3   8   5        3.10        0.97      1.50 o 
  -2   8   5        4.64        5.61      1.41 o 
  -1   8   5       59.14       54.79      3.56 o 
   0   8   5       32.68       31.16      2.58 o 
   1   8   5        9.47        7.11      1.61 o 
   2   8   5       15.38       17.85      3.85 o 
  -2   9   5       12.15       12.70      2.33 o 
  -1   9   5        0.11        0.54      1.18 o 
   0   9   5       25.71       31.86      2.82 o 
   1   9   5        0.06        0.23      0.59 o 
  -1  10   5        0.34        0.36      1.02 o 
   0  10   5        5.62        7.81      1.80 o 
   1 -11   6        0.93        0.75      2.31 o 
  -1 -10   6        9.52       17.86      3.01 o 
   0 -10   6       50.06       66.17      4.05 o 
   1 -10   6        2.40        1.78      0.79 o 
   2 -10   6        9.10       13.10      2.55 o 
  -2  -9   6       26.73       24.05      4.23 o 
  -1  -9   6        2.78        2.42      1.15 o 
   0  -9   6        4.56        3.19      0.89 o 
   1  -9   6       15.52       19.34      1.69 o 
   2  -9   6       20.20       19.06      2.07 o 
   3  -9   6       10.25        8.97      2.03 o 
  -2  -8   6       32.26       34.52      4.15 o 
  -1  -8   6        0.15        0.30      0.82 o 
   0  -8   6        2.08        1.55      0.70 o 
   1  -8   6       73.69       73.42      3.04 o 
   2  -8   6        3.93        3.05      0.85 o 
   3  -8   6        4.49        2.74      1.57 o 
  -3  -7   6        4.59        2.45      2.70 o 
  -2  -7   6       12.10       10.11      2.09 o 
  -1  -7   6       15.07       12.52      2.10 o 
   0  -7   6       13.87       13.63      1.91 o 
   1  -7   6      406.47      403.03      6.56 o 
   2  -7   6      117.81      113.61      4.56 o 
   3  -7   6        3.65        2.93      0.84 o 
   4  -7   6       10.64       10.85      1.99 o 
  -3  -6   6        9.33        8.26      4.47 o 
  -2  -6   6       26.57       24.68      3.05 o 
  -1  -6   6        5.82        6.39      1.39 o 
   0  -6   6      213.40      211.97      7.00 o 
   1  -6   6      232.60      221.19      4.36 o 
   2  -6   6        5.13        3.19      0.95 o 
   3  -6   6        2.10        2.40      0.68 o 
   4  -6   6        1.17        0.31      1.00 o 
  -3  -5   6        0.00       -1.13      1.13 o 
  -2  -5   6       52.87       53.96      4.23 o 
  -1  -5   6      124.01      124.69      9.11 o 
   0  -5   6        1.04        0.86      0.71 o 
   1  -5   6       76.60       77.33      2.07 o 
   2  -5   6        0.21        0.66      0.34 o 
   3  -5   6        0.99        0.37      0.44 o 
   4  -5   6        0.65        1.13      0.99 o 
  -4  -4   6        3.40        3.82      1.36 o 
  -3  -4   6        0.07        1.59      1.03 o 
  -2  -4   6        7.08        6.17      0.96 o 
  -1  -4   6      157.16      164.84      5.06 o 
   0  -4   6       24.85       23.22      1.39 o 
   1  -4   6       24.40       24.01      1.74 o 
   2  -4   6        3.45        3.30      0.51 o 
   3  -4   6       15.17       13.26      1.24 o 
   4  -4   6        5.63        6.00      1.89 o 
  -4  -3   6        1.25        0.71      1.51 o 
  -3  -3   6       16.02       24.84      3.12 o 
  -2  -3   6        9.80        9.19      1.06 o 
  -1  -3   6       12.77       11.26      1.08 o 
   0  -3   6        0.26        1.98      0.77 o 
   1  -3   6        9.54        9.86      0.59 o 
   2  -3   6       87.00       82.70      2.19 o 
   3  -3   6       36.56       33.42      1.32 o 
   4  -3   6       15.71       15.35      4.01 o 
  -4  -2   6       54.30       61.14      5.32 o 
  -3  -2   6        0.14       -0.21      0.40 o 
  -2  -2   6        1.90        1.30      0.49 o 
  -1  -2   6      409.60      420.39      7.86 o 
   0  -2   6       99.85      124.94      2.54 o 
   1  -2   6       69.87       87.16      1.86 o 
   2  -2   6      346.06      343.35      5.32 o 
   3  -2   6       47.86       46.33      2.17 o 
   4  -2   6        0.47        1.69      1.75 o 
  -4  -1   6        5.06        4.14      1.77 o 
  -3  -1   6        2.46        2.58      0.68 o 
  -2  -1   6       29.49       30.25      1.42 o 
  -1  -1   6        4.83        4.42      0.66 o 
   0  -1   6       14.00       15.24      0.74 o 
   1  -1   6       30.89       32.37      1.10 o 
   2  -1   6        4.88        3.71      0.35 o 
   3  -1   6       14.77       15.31      1.02 o 
   4  -1   6        9.30       10.23      2.21 o 
  -4   0   6        0.00       -0.50      0.64 o 
  -3   0   6      216.38      240.34      8.84 o 
  -2   0   6       33.32       31.31      1.62 o 
  -1   0   6      232.99      243.67      3.69 o 
   0   0   6       24.01       33.22      1.30 o 
   1   0   6       49.95       58.12      2.46 o 
   2   0   6        1.20        0.75      0.38 o 
   3   0   6      173.57      164.58      9.47 o 
   4   0   6       16.50       17.56      2.19 o 
  -4   1   6       10.28       10.22      2.10 o 
  -3   1   6       11.12        9.19      1.52 o 
  -2   1   6       15.97       14.36      1.22 o 
  -1   1   6       36.49       34.75      1.39 o 
   0   1   6       72.71       74.33      1.61 o 
   1   1   6        1.16        1.32      0.59 o 
   2   1   6       37.35       32.46      1.29 o 
   3   1   6       65.13       60.71      2.56 o 
   4   1   6        3.77        2.67      1.16 o 
  -4   2   6      265.62      274.00     10.57 o 
  -3   2   6      544.86      532.88     15.95 o 
  -2   2   6        6.15        6.85      0.87 o 
  -1   2   6      140.89      143.13      2.62 o 
   0   2   6       85.26       95.31      2.32 o 
   1   2   6       66.63       67.23      2.38 o 
   2   2   6      101.71       88.82      2.17 o 
   3   2   6      144.96      140.45      4.12 o 
   4   2   6        6.45        4.22      1.49 o 
  -4   3   6       27.79       24.68      3.18 o 
  -3   3   6       86.06      123.05      6.39 o 
  -2   3   6        7.63        7.73      0.69 o 
  -1   3   6      144.88      147.65      3.55 o 
   0   3   6      274.12      285.25      4.12 o 
   1   3   6        0.04        0.18      0.26 o 
   2   3   6        3.06        0.88      0.31 o 
   3   3   6        1.75        2.14      0.54 o 
   4   3   6        5.41        8.95      2.27 o 
  -4   4   6        6.71        5.04      1.38 o 
  -3   4   6        2.26        0.87      1.03 o 
  -2   4   6       58.76       55.38      2.41 o 
  -1   4   6       76.80       76.95      2.58 o 
   0   4   6        0.46        0.30      0.22 o 
   1   4   6        6.00        8.33      0.94 o 
   2   4   6       11.25        9.72      0.91 o 
   3   4   6        1.08       -0.30      1.20 o 
  -4   5   6        3.61        2.46      0.92 o 
  -3   5   6       34.79       35.28      3.60 o 
  -2   5   6        3.16        2.03      0.57 o 
  -1   5   6       25.66       27.00      2.68 o 
   0   5   6        6.32        3.45      1.08 o 
   1   5   6        4.70        4.09      0.87 o 
   2   5   6        3.22        4.19      0.66 o 
   3   5   6        4.52        1.65      1.31 o 
  -4   6   6       21.38       23.40      3.28 o 
  -3   6   6       29.41       26.02      3.17 o 
  -2   6   6      128.82      136.82      8.24 o 
  -1   6   6        3.68        3.53      0.90 o 
   0   6   6       61.67       59.21      4.13 o 
   1   6   6        0.00        1.08      0.50 o 
   2   6   6        3.97        5.49      1.16 o 
   3   6   6       17.73       22.06      2.71 o 
  -3   7   6        5.13        4.74      1.48 o 
  -2   7   6        1.20        1.73      0.92 o 
  -1   7   6       24.59       28.98      2.51 o 
   0   7   6       17.80       16.84      1.98 o 
   1   7   6       68.03       73.68      3.60 o 
   2   7   6       33.71       37.98      3.62 o 
  -3   8   6        0.32       -0.67      1.08 o 
  -2   8   6        6.07        7.14      1.71 o 
  -1   8   6       37.92       34.55      2.86 o 
   0   8   6        0.26        0.85      0.50 o 
   1   8   6       57.34       57.04      3.42 o 
   2   8   6        0.35        1.40      0.97 o 
  -2   9   6       64.60       77.47      7.09 o 
  -1   9   6       22.91       21.22      2.80 o 
   0   9   6        1.00        1.51      0.70 o 
   1   9   6        0.06        0.55      3.48 o 
  -1 -10   7        2.29        3.74      1.37 o 
   0 -10   7        9.83        9.18      1.64 o 
   1 -10   7       34.92       35.70      3.08 o 
   2 -10   7        4.93        5.69      1.69 o 
  -2  -9   7        0.18       -0.52      2.62 o 
  -1  -9   7        4.10        2.34      1.22 o 
   0  -9   7        1.63        1.71      0.81 o 
   1  -9   7        0.74        2.41      0.74 o 
   2  -9   7       39.33       40.84      3.11 o 
   3  -9   7       10.31        9.21      2.42 o 
  -2  -8   7        0.49       -0.25      0.81 o 
  -1  -8   7       26.45       23.76      4.00 o 
   0  -8   7       43.85       46.42      4.04 o 
   1  -8   7        3.73        4.47      0.76 o 
   2  -8   7        7.38        7.52      1.30 o 
   3  -8   7        0.43       -0.33      0.43 o 
  -3  -7   7       49.32       52.83     13.77 o 
  -2  -7   7       42.55       43.56      4.37 o 
  -1  -7   7       52.69       52.16      4.21 o 
   0  -7   7        0.55        3.24      0.88 o 
   1  -7   7       20.07       17.70      1.36 o 
   2  -7   7       32.78       28.94      2.40 o 
   3  -7   7       26.46       26.37      2.36 o 
  -3  -6   7       41.42       43.33      4.70 o 
  -2  -6   7      117.79      123.86      7.34 o 
  -1  -6   7       95.35       93.64      5.31 o 
   0  -6   7       73.68       73.70      3.53 o 
   1  -6   7      151.24      137.95      4.12 o 
   2  -6   7       92.48       84.47      3.88 o 
   3  -6   7        9.88        6.21      1.10 o 
  -3  -5   7        7.50        9.44      3.97 o 
  -2  -5   7       19.78       19.59      1.81 o 
  -1  -5   7       16.67       13.14      1.94 o 
   0  -5   7       69.18       74.43      3.29 o 
   1  -5   7        3.42        1.36      0.41 o 
   2  -5   7      282.39      256.95      9.61 o 
   3  -5   7       17.19       13.73      1.93 o 
  -4  -4   7        3.57        4.57      1.66 o 
  -3  -4   7        2.31        0.29      0.86 o 
  -2  -4   7       26.08       26.31      2.00 o 
  -1  -4   7       92.84      100.52      7.31 o 
   0  -4   7      342.88      368.79      4.96 o 
   1  -4   7       42.43       46.22      3.10 o 
   2  -4   7        0.03       -0.11      0.29 o 
   3  -4   7       94.98       97.55      4.79 o 
   4  -4   7       30.56       35.65      6.44 o 
  -4  -3   7        0.97        1.65      0.88 o 
  -3  -3   7       42.69       41.62      4.21 o 
  -2  -3   7        4.40        4.87      0.92 o 
  -1  -3   7       10.81       11.02      1.11 o 
   0  -3   7      178.82      184.20      3.83 o 
   1  -3   7        6.28        4.27      0.44 o 
   2  -3   7        5.49        4.16      0.52 o 
   3  -3   7       39.69       40.69      2.63 o 
   4  -3   7        1.53       -0.33      1.24 o 
  -4  -2   7       14.26       13.79      2.58 o 
  -3  -2   7       20.66       18.62      1.85 o 
  -2  -2   7        0.70        0.57      0.45 o 
  -1  -2   7      222.07      241.61      6.14 o 
   0  -2   7      108.89      115.09      2.28 o 
   1  -2   7        0.06        0.10      0.15 o 
   2  -2   7      108.00       97.70      4.40 o 
   3  -2   7      421.29      436.57      7.38 o 
   4  -2   7       44.59       48.36      7.05 o 
  -4  -1   7       44.86       47.41      4.70 o 
  -3  -1   7       31.22       25.18      2.19 o 
  -2  -1   7       46.10       40.94      3.36 o 
  -1  -1   7       12.85       14.31      1.29 o 
   0  -1   7      104.82      119.52      2.43 o 
   1  -1   7       63.97       76.22      2.31 o 
   2  -1   7      190.61      188.98      4.52 o 
   3  -1   7      104.28      112.14      4.79 o 
   4  -1   7        4.65        6.75      1.83 o 
  -4   0   7        1.18        3.39      1.32 o 
  -3   0   7        0.03        1.40      0.89 o 
  -2   0   7       50.48       50.93      2.42 o 
  -1   0   7       52.11       52.36      1.85 o 
   0   0   7       18.48       32.31      1.89 o 
   1   0   7       24.33       23.35      1.14 o 
   2   0   7        6.53        5.39      0.78 o 
   3   0   7       10.79       11.58      1.62 o 
   4   0   7        5.26        6.37      1.87 o 
  -4   1   7        3.07        3.04      1.23 o 
  -3   1   7        3.49        2.27      0.88 o 
  -2   1   7        1.25        1.05      0.40 o 
  -1   1   7       14.29       15.98      1.14 o 
   0   1   7      127.05      136.96      2.49 o 
   1   1   7        8.41        4.19      0.74 o 
   2   1   7       21.58       19.43      1.39 o 
   3   1   7        2.05        1.03      0.56 o 
   4   1   7        8.01       10.38      1.81 o 
  -4   2   7       14.23       15.68      2.67 o 
  -3   2   7       40.57       39.39      2.97 o 
  -2   2   7        1.12        0.68      0.44 o 
  -1   2   7       86.21       87.35      2.18 o 
   0   2   7      127.08      137.38      3.34 o 
   1   2   7       22.47       19.92      1.77 o 
   2   2   7       12.89        9.60      2.00 o 
   3   2   7        0.42       -0.44      0.51 o 
   4   2   7        3.53        3.16      2.79 o 
  -4   3   7       59.74       65.32      7.28 o 
  -3   3   7       23.37       24.26      2.90 o 
  -2   3   7       90.91       87.17      3.37 o 
  -1   3   7        0.22       -0.01      0.32 o 
   0   3   7        1.94        1.63      0.33 o 
   1   3   7      282.21      250.71      5.98 o 
   2   3   7       30.51       23.05      1.44 o 
   3   3   7        1.86       -0.04      0.81 o 
  -4   4   7        8.03        7.85      3.83 o 
  -3   4   7        2.13        0.55      0.45 o 
  -2   4   7        5.33        4.79      0.81 o 
  -1   4   7       10.36       12.16      1.26 o 
   0   4   7        5.58        4.69      0.67 o 
   1   4   7       18.85       19.40      1.12 o 
   2   4   7        1.86        0.16      0.43 o 
   3   4   7       16.17       18.52      2.41 o 
  -4   5   7        0.02       -0.09      0.64 o 
  -3   5   7        0.13        0.11      0.67 o 
  -2   5   7        1.55        0.29      0.25 o 
  -1   5   7       95.71       98.87      3.50 o 
   0   5   7       27.16       25.75      1.69 o 
   1   5   7      151.39      141.51      4.22 o 
   2   5   7        0.99        1.43      0.69 o 
   3   5   7        1.08        3.11      0.92 o 
  -3   6   7        0.05       -0.83      0.83 o 
  -2   6   7       14.85       13.84      2.60 o 
  -1   6   7       72.82       76.62      3.92 o 
   0   6   7       78.87       76.09      3.61 o 
   1   6   7        1.56        1.97      0.64 o 
   2   6   7        4.16        7.93      1.89 o 
  -3   7   7       10.42        8.34      2.06 o 
  -2   7   7      150.16      157.27      6.34 o 
  -1   7   7      249.78      255.37     10.35 o 
   0   7   7       15.97       17.74      1.86 o 
   1   7   7        1.76        1.52      0.61 o 
   2   7   7        2.13        1.44      0.94 o 
  -2   8   7        0.26       -1.08      1.08 o 
  -1   8   7        5.29        7.55      1.35 o 
   0   8   7        6.02        3.00      0.90 o 
   1   8   7        0.54       -0.34      0.63 o 
  -2   9   7       10.81        4.45      2.88 o 
  -1   9   7       13.30       13.03      1.97 o 
   0   9   7        6.20        7.33      1.37 o 
   0 -10   8        1.98        2.39      1.18 o 
   1 -10   8       12.03       16.81      2.60 o 
   2 -10   8       24.46       21.81      3.19 o 
  -1  -9   8       13.58       16.82      2.77 o 
   0  -9   8       11.29       13.16      1.79 o 
   1  -9   8        0.02        0.03      1.22 o 
   2  -9   8        0.22       -0.41      0.52 o 
  -2  -8   8        4.13        4.61      1.71 o 
  -1  -8   8        2.07        0.11      1.00 o 
   0  -8   8      109.58      115.71      5.03 o 
   1  -8   8       18.93       18.83      2.55 o 
   2  -8   8       20.85       20.34      2.18 o 
   3  -8   8        8.13        8.42      1.45 o 
  -2  -7   8        0.23        0.03      0.88 o 
  -1  -7   8        8.32        6.87      1.58 o 
   0  -7   8        0.09        0.44      0.45 o 
   1  -7   8       42.58       37.47      2.13 o 
   2  -7   8        1.21        1.42      0.78 o 
   3  -7   8        0.59        0.14      0.52 o 
  -3  -6   8        0.01        2.14      1.30 o 
  -2  -6   8        0.83       -0.14      1.32 o 
  -1  -6   8      134.08      136.65      6.58 o 
   0  -6   8      513.64      511.66      9.39 o 
   1  -6   8       69.67       58.39      2.36 o 
   2  -6   8        7.64        5.83      1.94 o 
   3  -6   8        5.49        7.60      1.47 o 
  -3  -5   8       29.31       32.12      4.52 o 
  -2  -5   8       34.00       38.43      2.71 o 
  -1  -5   8       65.06       70.33      4.42 o 
   0  -5   8       35.99       28.90      1.76 o 
   1  -5   8        0.34        0.91      0.67 o 
   2  -5   8        4.34        3.57      0.72 o 
   3  -5   8        3.85        4.90      1.19 o 
  -3  -4   8       36.33       35.72      4.04 o 
  -2  -4   8       45.58       43.97      2.77 o 
  -1  -4   8        0.00       -0.14      0.53 o 
   0  -4   8       64.19       65.96      2.53 o 
   1  -4   8        0.01       -0.22      0.41 o 
   2  -4   8        3.65        2.34      0.55 o 
   3  -4   8       11.41       12.40      2.00 o 
   4  -4   8       22.81       28.46      6.19 o 
  -4  -3   8        0.17        0.30      0.60 o 
  -3  -3   8        0.16       -0.36      0.87 o 
  -2  -3   8      112.71      118.36      4.45 o 
  -1  -3   8       24.99       26.98      2.06 o 
   0  -3   8       20.57       18.08      1.19 o 
   1  -3   8        6.14        5.36      0.61 o 
   2  -3   8        3.74        3.07      0.40 o 
   3  -3   8        2.00        0.94      0.51 o 
   4  -3   8        3.35        3.83      2.26 o 
  -4  -2   8        9.42        8.22      2.08 o 
  -3  -2   8        0.41       -0.63      0.69 o 
  -2  -2   8        7.55        5.79      1.02 o 
  -1  -2   8       52.53       57.31      2.57 o 
   0  -2   8       31.19       38.50      1.54 o 
   1  -2   8      317.69      321.57      7.86 o 
   2  -2   8       86.00       84.10      2.57 o 
   3  -2   8        0.34       -0.19      0.31 o 
   4  -2   8        8.90       14.90      4.17 o 
  -4  -1   8        7.06        8.82      2.09 o 
  -3  -1   8        2.54        2.12      1.08 o 
  -2  -1   8      197.50      203.14      6.52 o 
  -1  -1   8       12.17       14.55      0.89 o 
   0  -1   8       78.06       84.10      2.17 o 
   1  -1   8      145.30      156.63      3.17 o 
   2  -1   8        1.24        1.08      0.43 o 
   3  -1   8        5.64        7.61      1.48 o 
   4  -1   8       22.09       27.89      5.08 o 
  -4   0   8       10.68       16.07      2.79 o 
  -3   0   8       19.22       19.04      1.66 o 
  -2   0   8       30.71       30.75      2.24 o 
  -1   0   8        0.61        0.69      0.47 o 
   0   0   8        0.19        9.08      1.87 o 
   1   0   8       42.99       37.93      1.36 o 
   2   0   8      125.45      129.73      3.94 o 
   3   0   8       18.61       18.60      2.20 o 
   4   0   8       45.16       58.69      5.61 o 
  -4   1   8       62.34       62.22      5.34 o 
  -3   1   8        0.30        0.25      0.45 o 
  -2   1   8       16.65       16.59      1.44 o 
  -1   1   8        0.59        0.17      0.38 o 
   0   1   8       22.14       24.27      1.12 o 
   1   1   8       87.84       89.10      4.00 o 
   2   1   8       89.88       90.35      3.27 o 
   3   1   8        3.26        5.81      1.21 o 
   4   1   8        3.42        6.02      1.85 o 
  -4   2   8       46.44       48.50      4.68 o 
  -3   2   8        0.14       -0.49      0.49 o 
  -2   2   8       14.50       14.10      1.45 o 
  -1   2   8        9.14        8.11      0.73 o 
   0   2   8       30.28       30.28      2.16 o 
   1   2   8        6.36        4.69      0.82 o 
   2   2   8      188.30      169.43      9.81 o 
   3   2   8        1.34        1.10      0.73 o 
  -4   3   8      124.86      120.72     10.27 o 
  -3   3   8        0.28        0.12      0.32 o 
  -2   3   8      116.49      110.21      4.02 o 
  -1   3   8      122.70      133.45      3.39 o 
   0   3   8        5.11        6.18      0.68 o 
   1   3   8       71.60       51.46      4.50 o 
   2   3   8       56.15       51.91      2.72 o 
   3   3   8        4.83        4.40      1.16 o 
  -4   4   8       16.58       31.39      5.44 o 
  -3   4   8        0.44        0.19      0.75 o 
  -2   4   8       29.39       30.09      2.07 o 
  -1   4   8       57.89       61.05      2.98 o 
   0   4   8        3.42        6.19      0.90 o 
   1   4   8        0.60        0.38      0.24 o 
   2   4   8        2.50        1.00      0.87 o 
   3   4   8        1.38        1.17      0.90 o 
  -3   5   8       31.68       32.57      5.61 o 
  -2   5   8       45.33       46.49      3.41 o 
  -1   5   8        2.29        1.72      0.57 o 
   0   5   8        1.39        1.94      0.60 o 
   1   5   8        1.50        1.59      0.40 o 
   2   5   8        0.40       -0.53      1.71 o 
   3   5   8        9.98        9.13      2.20 o 
  -3   6   8        2.52        2.22      1.21 o 
  -2   6   8        0.19       -0.79      0.79 o 
  -1   6   8       20.54       21.39      2.15 o 
   0   6   8        0.29       -0.05      0.48 o 
   1   6   8        1.78        1.61      1.09 o 
   2   6   8       19.22       17.83      2.94 o 
  -3   7   8       36.75       39.57      4.25 o 
  -2   7   8       14.70       17.33      2.17 o 
  -1   7   8       54.78       55.48      3.61 o 
   0   7   8        2.64        3.13      0.86 o 
   1   7   8       21.75       24.28      2.85 o 
   2   7   8        5.69       10.33      2.35 o 
  -2   8   8        6.26        7.94      2.10 o 
  -1   8   8        6.10        4.09      1.09 o 
   0   8   8       76.58       74.46      4.16 o 
   1   8   8        5.71        3.74      2.12 o 
  -1   9   8        0.65       -0.30      0.46 o 
   0 -10   9        3.31        3.63      1.18 o 
   1 -10   9        7.87        7.15      1.82 o 
  -1  -9   9       25.00       23.29      3.21 o 
   0  -9   9       12.66       12.18      1.86 o 
   1  -9   9       24.42       24.51      3.18 o 
   2  -9   9        9.92        6.30      1.68 o 
  -2  -8   9        8.53        6.44      1.90 o 
  -1  -8   9        7.23        9.56      2.00 o 
   0  -8   9        1.62        1.37      0.54 o 
   1  -8   9       24.15       24.55      3.00 o 
   2  -8   9       15.45       15.20      2.85 o 
   3  -8   9        0.01       -0.49      0.77 o 
  -2  -7   9       11.58       10.41      2.18 o 
  -1  -7   9        5.30        4.62      1.38 o 
   0  -7   9        0.15        0.27      0.41 o 
   1  -7   9       22.92       18.30      2.48 o 
   2  -7   9       12.68        9.11      3.44 o 
   3  -7   9        2.52        0.60      1.65 o 
  -3  -6   9       44.55       53.36      5.32 o 
  -2  -6   9       75.57       76.48      5.67 o 
  -1  -6   9       27.61       31.10      3.19 o 
   0  -6   9       84.60       89.31      3.95 o 
   1  -6   9       20.38       21.56      2.56 o 
   2  -6   9        7.59       10.45      3.68 o 
   3  -6   9        0.44       -0.77      0.77 o 
  -3  -5   9       61.76       69.41      5.90 o 
  -2  -5   9        0.00        0.19      0.75 o 
  -1  -5   9      104.24      101.85      5.53 o 
   0  -5   9      129.61      116.10      3.67 o 
   1  -5   9      247.17      243.21      8.21 o 
   2  -5   9        5.10        2.51      0.82 o 
   3  -5   9       30.26       28.74      2.90 o 
  -3  -4   9        1.35        2.43      1.34 o 
  -2  -4   9        0.22        0.42      0.49 o 
  -1  -4   9      171.48      171.79      5.63 o 
   0  -4   9        1.97        1.03      0.37 o 
   1  -4   9      167.59      161.18      3.66 o 
   2  -4   9       13.57       10.54      1.13 o 
   3  -4   9        1.32        1.85      1.39 o 
   4  -4   9       15.01       12.57      4.33 o 
  -3  -3   9        1.65        1.72      0.91 o 
  -2  -3   9       88.18       87.67      4.07 o 
  -1  -3   9       62.04       64.02      3.33 o 
   0  -3   9       32.47       31.29      1.40 o 
   1  -3   9        0.50        0.49      0.29 o 
   2  -3   9      261.14      205.91     13.67 o 
   3  -3   9       18.42       18.40      3.17 o 
   4  -3   9       37.98       45.55      7.98 o 
  -4  -2   9        3.74        6.31      2.17 o 
  -3  -2   9        0.72        1.30      0.77 o 
  -2  -2   9       22.74       26.55      2.17 o 
  -1  -2   9      120.81      126.84      3.28 o 
   0  -2   9        3.49        1.67      0.42 o 
   1  -2   9       11.67        7.30      0.64 o 
   2  -2   9       13.19       12.62      1.37 o 
   3  -2   9       21.44       16.63      2.71 o 
   4  -2   9        0.25        3.33      2.18 o 
  -4  -1   9       10.40       10.92      2.32 o 
  -3  -1   9        2.61        5.34      1.42 o 
  -2  -1   9       28.65       30.36      2.33 o 
  -1  -1   9        0.45        0.40      0.29 o 
   0  -1   9       24.54       27.63      1.48 o 
   1  -1   9      375.00      370.06      5.19 o 
   2  -1   9      535.39      527.04      9.40 o 
   3  -1   9       23.01       23.21      2.02 o 
   4  -1   9        0.87       -0.03      1.07 o 
  -4   0   9        5.29        6.23      1.72 o 
  -3   0   9        7.41        6.34      1.56 o 
  -2   0   9        4.39        3.45      0.80 o 
  -1   0   9       58.29       55.10      2.54 o 
   0   0   9       61.57       67.79      2.12 o 
   1   0   9       34.21       33.62      1.38 o 
   2   0   9       24.94       23.58      1.81 o 
   3   0   9        3.09        3.54      1.02 o 
  -4   1   9        0.02        0.83      1.00 o 
  -3   1   9       34.19       33.14      2.55 o 
  -2   1   9       13.86       13.87      1.38 o 
  -1   1   9        1.32        0.46      0.36 o 
   0   1   9        1.44        1.39      0.32 o 
   1   1   9        0.43        0.33      0.57 o 
   2   1   9        2.48        3.21      0.69 o 
   3   1   9        6.49        5.97      1.40 o 
  -4   2   9       11.81       12.81      2.50 o 
  -3   2   9        0.27       -0.42      0.49 o 
  -2   2   9       12.13       11.66      1.51 o 
  -1   2   9       82.45       82.33      3.04 o 
   0   2   9       37.05       34.20      1.84 o 
   1   2   9       15.75       15.30      1.77 o 
   2   2   9        0.02       -0.17      0.73 o 
   3   2   9        7.70       11.24      3.01 o 
  -4   3   9       19.21       19.72      4.25 o 
  -3   3   9        5.79        3.90      0.96 o 
  -2   3   9       33.56       33.43      2.34 o 
  -1   3   9       10.12       11.03      1.15 o 
   0   3   9       87.88       90.48      4.19 o 
   1   3   9       47.08       36.30      1.82 o 
   2   3   9        0.37        1.35      0.53 o 
   3   3   9       29.02       28.76      3.88 o 
  -3   4   9       18.79       16.92      2.49 o 
  -2   4   9       18.45       17.11      2.24 o 
  -1   4   9        3.18        3.52      0.68 o 
   0   4   9      130.33      133.98      3.94 o 
   1   4   9        3.06        2.62      0.70 o 
   2   4   9       10.09        7.89      1.95 o 
   3   4   9        8.53        8.04      2.22 o 
  -3   5   9        0.12        0.05      0.78 o 
  -2   5   9        4.95        2.13      1.00 o 
  -1   5   9        0.15        0.20      0.55 o 
   0   5   9       70.66       64.70      3.39 o 
   1   5   9        0.39        2.09      0.61 o 
   2   5   9        7.31        7.21      1.96 o 
  -3   6   9        3.89        2.01      1.14 o 
  -2   6   9        8.06        9.42      1.60 o 
  -1   6   9       43.67       44.14      3.15 o 
   0   6   9       42.34       44.47      3.46 o 
   1   6   9        0.26       -0.18      1.11 o 
   2   6   9        3.09        1.47      1.03 o 
  -2   7   9       87.07       92.72      6.89 o 
  -1   7   9       18.76       19.81      2.19 o 
   0   7   9        0.00        0.91      0.88 o 
   1   7   9        0.14       -0.87      0.87 o 
  -1   8   9        3.99        2.17      1.00 o 
   0   8   9       10.84       13.82      2.45 o 
  -1  -9  10       19.64       20.18      4.30 o 
   0  -9  10        8.25       10.22      2.16 o 
   1  -9  10       53.84       57.97      4.97 o 
   2  -9  10       18.59       27.51      3.45 o 
  -1  -8  10        0.13       -0.61      0.87 o 
   0  -8  10       10.86        9.75      1.95 o 
   1  -8  10        5.25        6.32      1.57 o 
   2  -8  10        1.98        1.57      0.90 o 
  -2  -7  10        6.49        8.11      1.87 o 
  -1  -7  10      119.20      120.03      6.72 o 
   0  -7  10        0.42       -0.41      0.41 o 
   1  -7  10        8.95        8.83      2.13 o 
   2  -7  10       11.85        9.47      1.85 o 
   3  -7  10        1.90        1.41      1.35 o 
  -2  -6  10        3.12        3.92      1.62 o 
  -1  -6  10       67.54       64.33      4.70 o 
   0  -6  10       48.45       44.40      3.82 o 
   1  -6  10        4.58        3.05      1.17 o 
   2  -6  10        6.15        6.05      1.43 o 
   3  -6  10       21.04       20.62      4.00 o 
  -3  -5  10       11.37       13.61      3.85 o 
  -2  -5  10      135.01      133.74      5.53 o 
  -1  -5  10      237.11      236.51      7.13 o 
   0  -5  10       24.60       21.19      1.61 o 
   1  -5  10        0.07        0.24      0.66 o 
   2  -5  10        0.24       -0.73      0.73 o 
   3  -5  10        0.81        0.17      1.12 o 
  -3  -4  10       12.51       11.62      2.42 o 
  -2  -4  10        2.11        1.32      1.10 o 
  -1  -4  10        0.51        0.10      0.72 o 
   0  -4  10        9.91        9.39      0.99 o 
   1  -4  10        8.32        7.55      0.80 o 
   2  -4  10        0.75        1.40      0.46 o 
   3  -4  10       35.06       43.90      4.66 o 
  -3  -3  10       29.49       26.23      3.44 o 
  -2  -3  10        7.62        8.05      1.30 o 
  -1  -3  10       33.75       32.81      1.87 o 
   0  -3  10        5.75        5.08      0.75 o 
   1  -3  10       22.03       18.98      1.37 o 
   2  -3  10        2.37        1.23      0.92 o 
   3  -3  10       15.66       17.67      3.01 o 
  -3  -2  10       55.07       54.53      9.07 o 
  -2  -2  10        0.09        0.45      0.58 o 
  -1  -2  10       17.59       18.13      1.28 o 
   0  -2  10        2.78        3.15      0.55 o 
   1  -2  10       19.98       19.33      1.02 o 
   2  -2  10        3.49        1.90      1.07 o 
   3  -2  10        4.40        4.24      2.66 o 
  -3  -1  10       58.05       54.08      4.74 o 
  -2  -1  10       46.10       43.97      2.96 o 
  -1  -1  10       39.84       42.44      2.38 o 
   0  -1  10      320.07      329.75      5.38 o 
   1  -1  10        5.04        3.99      0.64 o 
   2  -1  10       15.66       15.24      2.66 o 
   3  -1  10        4.46        4.41      1.21 o 
  -3   0  10       26.01       27.34      3.37 o 
  -2   0  10        0.27       -0.06      0.35 o 
  -1   0  10       28.37       28.10      1.84 o 
   0   0  10        0.23        0.70      0.52 o 
   1   0  10        6.02        5.15      0.59 o 
   2   0  10        2.04        2.11      0.78 o 
   3   0  10       81.98       97.82      7.42 o 
  -3   1  10       16.09       15.31      1.86 o 
  -2   1  10        0.25       -0.42      0.50 o 
  -1   1  10       14.87       13.54      1.29 o 
   0   1  10        0.04       -0.42      0.53 o 
   1   1  10      229.04      232.76      8.74 o 
   2   1  10        6.25        6.62      1.34 o 
   3   1  10       25.61       30.13      4.02 o 
  -3   2  10        0.70       -0.12      0.63 o 
  -2   2  10        3.47        2.75      0.62 o 
  -1   2  10        1.25        0.23      0.39 o 
   0   2  10       53.80       56.82      3.22 o 
   1   2  10        0.68        0.66      0.56 o 
   2   2  10        2.75        3.20      0.96 o 
   3   2  10        4.35        1.07      1.71 o 
  -3   3  10       13.96       10.33      1.43 o 
  -2   3  10        7.93        5.89      1.05 o 
  -1   3  10        4.90        4.29      0.82 o 
   0   3  10       58.70       57.84      2.61 o 
   1   3  10      140.42      126.79      5.43 o 
   2   3  10        0.87        0.22      0.86 o 
   3   3  10       21.40       23.62      3.61 o 
  -3   4  10       85.54       93.02      5.95 o 
  -2   4  10       49.12       48.30      3.45 o 
  -1   4  10        0.68        1.46      0.50 o 
   0   4  10       13.34       12.78      1.27 o 
   1   4  10       16.32       14.36      2.48 o 
   2   4  10        0.00        0.83      1.99 o 
  -3   5  10        0.22       -0.14      0.79 o 
  -2   5  10       23.45       20.04      2.87 o 
  -1   5  10        6.16        6.66      0.95 o 
   0   5  10        0.01       -0.31      0.45 o 
   1   5  10        4.44        4.38      1.69 o 
   2   5  10        2.29        0.97      2.47 o 
  -2   6  10        0.08       -1.19      1.19 o 
  -1   6  10        1.47        2.10      0.86 o 
   0   6  10        1.16        1.71      0.90 o 
   1   6  10        1.76        1.41      0.92 o 
  -2   7  10       33.87       35.34      3.27 o 
  -1   7  10        0.46        1.19      1.17 o 
   0   7  10        0.67       -0.24      1.54 o 
   1   7  10       18.31       17.09      3.03 o 
   0  -9  11        0.01       -0.71      0.74 o 
   1  -9  11        8.67        9.09      2.08 o 
  -1  -8  11        0.63        1.30      0.77 o 
   0  -8  11       22.47       21.88      2.98 o 
   1  -8  11        9.85        8.86      1.57 o 
   2  -8  11        5.47        5.60      2.03 o 
  -2  -7  11        6.17        4.97      1.61 o 
  -1  -7  11        0.55        1.22      1.00 o 
   0  -7  11       14.81       16.90      1.89 o 
   1  -7  11        5.59        7.36      1.33 o 
   2  -7  11        0.22       -1.00      1.93 o 
  -2  -6  11        0.11       -1.51      1.78 o 
  -1  -6  11        6.48        7.58      1.17 o 
   0  -6  11       48.25       42.04      2.86 o 
   1  -6  11       18.75       20.88      2.54 o 
   2  -6  11       13.18       10.30      2.61 o 
   3  -6  11        0.00       -1.45      1.45 o 
  -2  -5  11      113.49      115.17      9.21 o 
  -1  -5  11       93.12       95.63      4.13 o 
   0  -5  11        0.02        0.23      0.42 o 
   1  -5  11        0.06       -0.23      0.63 o 
   2  -5  11        6.47        7.83      1.33 o 
   3  -5  11        4.51        0.56      1.38 o 
  -3  -4  11       16.47       16.02      2.86 o 
  -2  -4  11       22.28       22.82      2.36 o 
  -1  -4  11       87.08       82.00      3.70 o 
   0  -4  11      242.17      251.95      5.99 o 
   1  -4  11        3.24        2.98      0.91 o 
   2  -4  11       23.85       23.30      5.76 o 
   3  -4  11        7.92        9.90      2.41 o 
  -3  -3  11       18.77       22.78      3.32 o 
  -2  -3  11      108.85      111.49      5.05 o 
  -1  -3  11        0.35        0.13      0.52 o 
   0  -3  11       55.18       57.95      2.92 o 
   1  -3  11       70.28       73.81      2.97 o 
   2  -3  11        9.37        8.85      2.06 o 
   3  -3  11       61.09       76.56      6.38 o 
  -3  -2  11       12.00       11.09      2.30 o 
  -2  -2  11        2.28        1.56      0.63 o 
  -1  -2  11       16.91       16.50      1.26 o 
   0  -2  11       13.30       11.63      1.26 o 
   1  -2  11      195.62      199.19      4.83 o 
   2  -2  11        0.05       -0.51      1.79 o 
   3  -2  11       23.20       26.19      3.71 o 
  -3  -1  11       16.13       18.12      2.85 o 
  -2  -1  11       25.87       25.01      2.06 o 
  -1  -1  11        5.25        7.26      1.41 o 
   0  -1  11      104.39      100.19      3.96 o 
   1  -1  11      158.74      157.75      4.04 o 
   2  -1  11       18.25       22.09      3.18 o 
   3  -1  11        0.81        0.64      2.19 o 
  -3   0  11        1.82        3.54      1.29 o 
  -2   0  11        4.91        4.22      0.82 o 
  -1   0  11       78.90       81.97      4.33 o 
   0   0  11      288.48      294.80      9.54 o 
   1   0  11      287.45      296.84      8.37 o 
   2   0  11        9.83        9.65      1.66 o 
   3   0  11        8.07        6.11      3.02 o 
  -3   1  11        3.76        3.21      1.00 o 
  -2   1  11       32.73       31.66      2.56 o 
  -1   1  11        6.18        5.30      0.99 o 
   0   1  11        0.31        0.81      0.44 o 
   1   1  11        8.19        6.17      1.19 o 
   2   1  11        0.02       -0.26      0.49 o 
   3   1  11        1.81        2.74      1.55 o 
  -3   2  11        1.90       -0.66      0.66 o 
  -2   2  11        4.88        3.08      0.76 o 
  -1   2  11        8.88        8.91      1.31 o 
   0   2  11       21.59       22.89      2.09 o 
   1   2  11        2.87        4.06      1.10 o 
   2   2  11       15.95       14.96      2.16 o 
   3   2  11        8.65        9.11      2.31 o 
  -3   3  11       17.65       17.57      2.63 o 
  -2   3  11       12.27       11.69      1.55 o 
  -1   3  11       17.75       19.16      2.72 o 
   0   3  11        1.17        1.56      0.50 o 
   1   3  11        0.02        0.59      0.69 o 
   2   3  11        0.01       -0.92      0.92 o 
  -3   4  11        0.46        1.57      0.91 o 
  -2   4  11        4.05        3.00      1.68 o 
  -1   4  11      131.83      140.89      9.27 o 
   0   4  11       25.46       22.44      1.74 o 
   1   4  11        0.90        0.19      0.46 o 
   2   4  11       44.49       45.96      4.87 o 
  -2   5  11        6.03        5.02      1.44 o 
  -1   5  11       11.24        8.24      1.60 o 
   0   5  11        0.37        0.14      0.77 o 
   1   5  11        8.52        9.05      1.49 o 
  -2   6  11       11.26       10.66      2.26 o 
  -1   6  11       40.72       34.47      3.62 o 
   0   6  11        1.98        1.46      0.82 o 
   1   6  11        1.97        0.66      1.58 o 
  -1   7  11        8.90        7.10      1.93 o 
   0   7  11        0.12       -0.41      1.51 o 
   0  -8  12       33.90       33.83      3.87 o 
   1  -8  12        8.99       10.13      2.05 o 
  -1  -7  12        6.08        3.70      0.88 o 
   0  -7  12        9.64       10.77      2.14 o 
   1  -7  12       11.65       15.24      2.39 o 
   2  -7  12        3.60        4.54      1.48 o 
  -2  -6  12       25.92       22.10      3.76 o 
  -1  -6  12        1.87        1.26      0.64 o 
   0  -6  12        2.45        1.98      0.67 o 
   1  -6  12        2.00        1.06      1.58 o 
   2  -6  12        9.64       15.52      4.35 o 
  -2  -5  12       84.80       84.44      6.21 o 
  -1  -5  12       32.51       27.18      2.29 o 
   0  -5  12        7.33        6.63      1.06 o 
   1  -5  12        0.47        0.72      0.65 o 
   2  -5  12       26.26       25.33      3.68 o 
  -2  -4  12       69.63       67.26      5.37 o 
  -1  -4  12        1.81        1.25      0.81 o 
   0  -4  12       11.89        9.18      1.45 o 
   1  -4  12        0.04        0.04      0.96 o 
   2  -4  12        3.51        4.30      2.42 o 
   3  -4  12        2.52        5.00      1.87 o 
  -3  -3  12        0.51       -0.12      0.81 o 
  -2  -3  12        2.21        1.36      0.90 o 
  -1  -3  12       12.60       10.96      1.38 o 
   0  -3  12        0.16        3.40      1.34 o 
   1  -3  12        4.33        7.70      1.96 o 
   2  -3  12       29.41       39.77      9.54 o 
   3  -3  12        4.62        3.32      2.28 o 
  -3  -2  12        4.41        4.92      1.64 o 
  -2  -2  12       17.59       18.87      1.86 o 
  -1  -2  12       15.58       14.75      1.58 o 
   0  -2  12        3.55        3.15      0.92 o 
   1  -2  12        1.17        2.40      1.12 o 
   2  -2  12       19.82       27.22      3.63 o 
   3  -2  12        6.91        8.10      2.95 o 
  -3  -1  12       11.32       10.11      2.29 o 
  -2  -1  12       11.88       11.02      1.41 o 
  -1  -1  12       51.71       56.55      3.46 o 
   0  -1  12       29.60       29.25      2.28 o 
   1  -1  12        2.85        3.83      1.43 o 
   2  -1  12       12.51       17.15      2.92 o 
   3  -1  12        0.21        0.33      1.30 o 
  -3   0  12       15.63       13.18      1.96 o 
  -2   0  12       41.64       41.79      3.08 o 
  -1   0  12       74.22       76.82      3.99 o 
   0   0  12       33.75       34.24      2.30 o 
   1   0  12       22.16       27.63      3.43 o 
   2   0  12        2.69        0.70      1.22 o 
   3   0  12       18.56       23.35      3.94 o 
  -3   1  12        0.33        2.37      1.04 o 
  -2   1  12        0.04        0.25      0.69 o 
  -1   1  12       18.68       18.01      1.91 o 
   0   1  12        6.19        5.16      1.43 o 
   1   1  12        3.30        4.15      1.09 o 
   2   1  12      100.03      113.96      7.11 o 
  -3   2  12        1.11       -0.45      1.11 o 
  -2   2  12        2.08        2.52      0.92 o 
  -1   2  12       35.58       36.26      2.71 o 
   0   2  12      115.06      118.22      4.94 o 
   1   2  12        2.52        1.98      1.08 o 
   2   2  12        7.42        6.43      1.48 o 
  -3   3  12        0.00        1.09      0.82 o 
  -2   3  12        4.82        5.28      1.19 o 
  -1   3  12        0.15        0.74      0.61 o 
   0   3  12       11.65       10.09      1.17 o 
   1   3  12        1.75        2.47      0.78 o 
   2   3  12        1.66        1.72      1.06 o 
  -2   4  12        0.91       -0.41      0.79 o 
  -1   4  12       33.69       33.76      2.71 o 
   0   4  12       59.90       57.41      3.64 o 
   1   4  12        0.17       -0.14      0.74 o 
  -2   5  12        5.10        1.96      1.06 o 
  -1   5  12        2.79        5.41      1.52 o 
   0   5  12        1.66       -0.41      1.24 o 
   1   5  12        5.08        5.12      2.43 o 
  -1   6  12        0.26       -0.67      1.20 o 
   0   6  12        2.53        3.49      1.28 o 
   0  -7  13       11.25        7.09      1.52 o 
   1  -7  13       17.31       17.83      3.25 o 
  -1  -6  13        3.14        2.00      0.74 o 
   0  -6  13        0.43        0.00      0.79 o 
   1  -6  13        1.98       -0.86      2.04 o 
   2  -6  13        0.05       -0.19      1.24 o 
  -2  -5  13       13.60       11.79      1.92 o 
  -1  -5  13       48.44       46.76      3.52 o 
   0  -5  13        2.93        2.93      0.96 o 
   1  -5  13        7.01        8.17      2.38 o 
   2  -5  13        2.42        3.84      1.67 o 
  -2  -4  13       67.80       67.72      4.54 o 
  -1  -4  13       23.81       22.66      2.08 o 
   0  -4  13        3.33        4.71      1.43 o 
   1  -4  13       22.06       22.77      3.46 o 
   2  -4  13       35.57       49.12     11.19 o 
  -2  -3  13       51.37       50.09      3.84 o 
  -1  -3  13       91.58      101.20      4.38 o 
   0  -3  13        4.93        5.15      1.14 o 
   1  -3  13        1.74        1.89      1.11 o 
   2  -3  13        0.08        2.18      1.10 o 
  -2  -2  13        1.20        1.99      0.73 o 
  -1  -2  13       40.53       39.69      3.10 o 
   0  -2  13      138.65      143.80      5.41 o 
   1  -2  13        0.71        0.14      1.65 o 
   2  -2  13       80.49      103.52     15.90 o 
  -2  -1  13        1.76        2.71      0.74 o 
  -1  -1  13        4.75        5.13      1.12 o 
   0  -1  13       25.92       29.75      3.84 o 
   1  -1  13        1.83        3.15      1.52 o 
   2  -1  13        8.17       11.22      2.49 o 
  -2   0  13       32.44       33.28      2.88 o 
  -1   0  13      205.47      213.90      6.92 o 
   0   0  13      162.30      174.90      8.49 o 
   1   0  13        9.17        9.64      2.16 o 
   2   0  13        2.10        1.71      3.80 o 
  -2   1  13       50.48       47.51      3.41 o 
  -1   1  13       72.51       75.22      4.06 o 
   0   1  13      109.54      108.90      6.65 o 
   1   1  13        0.22        0.50      0.61 o 
   2   1  13       26.24       30.98      3.19 o 
  -2   2  13        0.09        0.40      0.60 o 
  -1   2  13        3.73        2.79      1.09 o 
   0   2  13        1.39        0.43      0.64 o 
   1   2  13        0.06        0.36      0.56 o 
   2   2  13        1.00        0.70      1.07 o 
  -2   3  13       31.10       25.71      3.25 o 
  -1   3  13       10.25       10.40      1.94 o 
   0   3  13        2.54        3.37      1.28 o 
   1   3  13       20.62       22.57      2.55 o 
  -2   4  13        1.26       -0.31      1.23 o 
  -1   4  13       11.46       11.65      1.73 o 
   0   4  13        0.00        0.23      0.57 o 
   1   4  13       15.33       16.02      2.19 o 
  -1   5  13        6.08        3.86      2.15 o 
   0   5  13        5.37        3.25      1.21 o 
   0  -6  14        7.70        5.45      2.40 o 
   1  -6  14        0.66        2.82      1.27 o 
  -1  -5  14        5.48        4.84      1.11 o 
   0  -5  14        0.78       -1.53      1.53 o 
   1  -5  14       28.62       34.04      4.44 o 
  -1  -4  14        0.01        0.06      0.71 o 
   0  -4  14        0.89        0.21      1.50 o 
   1  -4  14        5.12        4.43      1.79 o 
   2  -4  14        2.95        5.84      2.00 o 
  -2  -3  14        6.01        3.68      1.44 o 
  -1  -3  14       11.64       12.91      1.86 o 
   0  -3  14        3.25        1.36      2.05 o 
   1  -3  14        3.41        3.48      1.47 o 
   2  -3  14        0.06        0.28      1.29 o 
  -2  -2  14        0.36        0.38      1.05 o 
  -1  -2  14        5.70        4.42      1.05 o 
   0  -2  14        0.01        1.04      0.83 o 
   1  -2  14       32.92       37.41      4.39 o 
   2  -2  14        8.77        9.46      2.26 o 
  -2  -1  14        1.87        2.13      1.03 o 
  -1  -1  14        6.58        5.70      1.61 o 
   0  -1  14        0.01        0.88      0.88 o 
   1  -1  14       12.55       12.83      2.70 o 
   2  -1  14        1.88        4.48      1.67 o 
  -2   0  14       56.80       61.75      4.05 o 
  -1   0  14        0.07       -0.38      0.54 o 
   0   0  14       13.03       14.28      2.79 o 
   1   0  14       13.16       14.52      2.63 o 
   2   0  14        8.65        9.69      2.45 o 
  -2   1  14        0.15        1.26      0.77 o 
  -1   1  14       37.72       44.35      4.29 o 
   0   1  14       16.99       18.38      2.92 o 
   1   1  14       30.98       37.31      4.36 o 
  -2   2  14        0.39        0.17      0.46 o 
  -1   2  14       21.57       28.47      3.46 o 
   0   2  14        5.56        4.92      1.52 o 
   1   2  14       46.51       44.14      3.65 o 
  -1   3  14       25.82       26.33      3.31 o 
   0   3  14        3.08        1.06      1.53 o 
   0  -5  15        9.13        6.16      2.71 o 
  -1  -4  15        0.13        1.32      1.01 o 
   0  -4  15        0.72        1.26      1.19 o 
   1  -4  15        0.35        1.94      1.19 o 
  -1  -3  15       17.99       17.95      3.00 o 
   0  -3  15        5.64        5.36      1.76 o 
   1  -3  15       57.19       71.39     16.88 o 
  -1  -2  15        2.18        0.13      2.87 o 
   0  -2  15        0.16        0.70      1.64 o 
   1  -2  15       11.86       15.09      4.26 o 
  -1  -1  15       76.42       82.30      6.27 o 
   0  -1  15        1.59        2.87      1.41 o 
   1  -1  15       44.17       56.51      8.26 o 
  -1   0  15        0.25       -1.44      2.21 o 
   0   0  15        0.72        1.09      1.27 o 
   1   0  15        4.82        7.11      1.90 o 
  -1   1  15       82.25       85.05      6.27 o 
   0   1  15        3.57        2.83      1.32 o 
   0   2  15        6.26       11.82      2.44 o 
                                                 
